# Supplementary material for: miRNA Changes in Retinal Ganglion Cells after Optic Nerve Crush and Glaucomatous Damage
Source: Cells. 2021 Jun 22;10(7):1564. doi: 10.3390/cells10071564 (PMC8305746; doi:10.3390/cells10071564)
Supplement: Supplementary file 1 [file cells-10-01564-s001.zip › Table S1_Optic_nerve_Crush_7dayvsGlaucomavsIntactvsOptic_Nerve_Crush_2day.xlsx]

## Sheet: Sheet1
red is pvalue<=0.001,orange is pvalue <=0.01,blue is pvalue<=0.05,green is pvalue <=0.1.								Glaucoma			Intact			ONC 2 day			ONC 7 day					Glaucoma fold change (vs intact)					ONC 2D fold change (vs intact)					ONC 7D fold change (vs intact)												Raw
Index	miR_name	miR_seq	pvalue(ANOVA)	ONC 7day(mean)	Glaucoma(mean)	Intact(mean)	ONC 2day(mean)	G1	G2	G3	I1	I2	I3	ONC 2d 1	ONC2d 2	ONC 2d 3	ONC 7d 1	ONC 7d 2	ONC 7d 3		miR_name	G1	G2	G3	Mean	SEM	ONC 2D 1	ONC 2D 2	ONC 2D 3	Mean	SEM	ONC 7D 1	ONC 7D 2	ONC 7D 3	Mean	SEM								Glaucoma_1(raw)	Glaucoma_2(raw)	Glaucoma_3(raw)	Intact_1(raw)	Intact_2(raw)	Intact_3(raw)
1	rno-miR-434-3p	TTTGAACCATCACTCGACTCCT	2.206e-07	30976.4	13345.5	6608.34	7233.01	10744.7	16072.6	13219	5270.77	7250.26	7303.99	7582.9	7099.04	7017.1	29672.2	30963.6	32293.4		rno-miR-434-3p	0.701267	1.28225	1.00026	0.99459	0.167738	0.198463	0.103336	0.0865868	0.129462	0.0348377	2.16675	2.22821	2.28888	2.22795	0.0352555								5800	6094	4360	12566	13438	19093
2	rno-miR-323-3p	CACATTACACGGTCGACCTCT	2.27e-07	1258.99	480.015	381.755	259.371	433.494	588.151	418.4	452.583	317.786	374.897	221.347	277.175	279.591	1266.23	1297.65	1213.09		rno-miR-323-3p	0.183363	0.623539	0.132236	0.313046	0.155947	-0.786341	-0.461853	-0.449328	-0.565841	0.110309	1.72982	1.76519	1.66797	1.72099	0.0284093								234	223	138	1079	589	980
3	rno-miR-181a-1-3p	ACCATCGACCGTTGATTGTACC	2.946e-07	266.12	52.2241	1048.5	1335.23	48.166	44.8366	63.6696	1183.68	910.194	1051.62	1405.04	1222.56	1378.09	330.581	209.894	257.885		rno-miR-181a-1-3p	-4.44417	-4.5475	-4.04158	-4.34442	0.15433	0.42228	0.221585	0.394347	0.346071	0.0627632	-1.66525	-2.32059	-2.02353	-2.00312	0.189457								26	17	21	2822	1687	2749
4	rno-miR-181d-5p	AACATTCATTGTTGTCGGTGGGT	6.517e-07	782.641	311.526	2360.71	2461.72	329.752	307.702	297.125	2431.6	2071	2579.52	2495.24	2234.63	2655.29	690.214	900.558	757.15		rno-miR-181d-5p	-2.83977	-2.93961	-2.99008	-2.92315	0.0441642	0.0799583	-0.0791867	0.16965	0.0568071	0.0727596	-1.7741	-1.39033	-1.64057	-1.60167	0.112481								178	116.667	98	5797.17	3838.5	6743
5	rno-miR-664-3p_R+2	TATTCATTTACTCCCCAGCCTACA	8.888e-07	1417.37	1155.41	234.562	173.111	952.204	1192.13	1321.9	173.861	275.432	254.394	137.251	199.828	182.256	1429.51	1330.98	1491.61		rno-miR-664-3p_R+2	2.0213	2.34549	2.49457	2.28712	0.139705	-0.773158	-0.231214	-0.364007	-0.456127	0.163085	2.60748	2.50445	2.66882	2.59358	0.0479574								514	452	436	414.5	510.5	665
6	rno-miR-106b-3p	CCGCACTGTGGGTACTTGCTGC	1.4365e-06	93.6049	58.4562	244.638	258.212	77.8065	36.9243	60.6377	216.854	261.135	255.925	275.295	243.09	256.251	100.176	83.6739	96.9648		rno-miR-106b-3p	-1.65268	-2.728	-2.01236	-2.13102	0.316037	0.170331	-0.00915906	0.0669092	0.0760269	0.0520144	-1.28811	-1.5478	-1.33511	-1.39034	0.0798898								42	14	20	517	484	669
7	rno-let-7i-5p_R+1	TGAGGTAGTAGTTTGTGCTGTTA	2.1452e-06	19462	17533.7	44626.9	48244.1	16564.8	14122.2	21914	41447.4	47807.6	44625.6	46791	46438.3	51502.9	18089.1	18729.5	21567.4		rno-let-7i-5p_R+1	-1.42979	-1.65995	-1.02606	-1.37193	0.185259	0.0683188	0.0574023	0.206742	0.110821	0.0480639	-1.30279	-1.2526	-1.04906	-1.20148	0.0775772								8941.67	5354.5	7227.83	98814.5	88609	116654
8	rno-miR-127-3p	TCGGATCCGTCTGAGCTTGGCT	2.6018e-06	27312.6	6741.85	84762.4	107963	6083.73	8933.04	5208.78	72181.7	98093.2	84012.1	119992	95414.3	108483	26284.2	24123.6	31530.1		rno-miR-127-3p	-3.8004	-3.2462	-4.02441	-3.69033	0.231291	0.501443	0.170782	0.355979	0.342735	0.0956831	-1.68923	-1.81298	-1.4267	-1.64297	0.113884								3284	3387	1718	172088	181811	219612
9	rno-miR-330-5p_R-2	TCTCTGGGCCTGTGTCTTAG	2.831e-06	632.814	374.594	866.351	822.492	342.719	392.98	388.081	819.179	898.864	881.008	832.231	846.131	789.113	564.994	638.191	695.258		rno-miR-330-5p_R-2	-1.33792	-1.1405	-1.15859	-1.21234	0.0630103	-0.0579662	-0.0340692	-0.134719	-0.0755847	0.0303611	-0.616716	-0.440963	-0.317402	-0.458361	0.0868412								185	149	128	1953	1666	2303
10	rno-miR-221-5p_R-1	ACCTGGCATACAATGTAGATTT	3.2791e-06	11.1846	0	91.7813	99.5281	0	0	0	101.926	79.3115	94.1068	118.21	85.0252	95.3491	12.0211	7.09101	14.4416		rno-miR-221-5p_R-1	#NUM!	#NUM!	#NUM!	#NUM!	#NUM!	0.365082	-0.110311	0.0550191	0.103264	0.139338	-2.93263	-3.69414	-2.66797	-3.09825	0.307585								0	0	0	243	147	246
11	rno-miR-30d-5p_1ss22GA	TGTAAACATCCCCGACTGGAAA	3.4362e-06	81849.4	105236	28400.6	30024.6	94661.8	99707.5	121339	23621.6	31672.8	29907.4	33065.9	29409.9	27597.9	80794.1	79349.8	85404.3		rno-miR-30d-5p_1ss22GA	1.73686	1.81178	2.09505	1.88123	0.109076	0.219424	0.0503806	-0.0413652	0.0761465	0.0763777	1.50833	1.48231	1.58839	1.52634	0.0319201								51098.5	37804.5	40021	56316	58704	78179.5
12	rno-miR-16-5p	TAGCAGCACGTAAATATTGGCG	3.8547e-06	10648.3	16703.9	3608.68	2935.79	18479.1	16637	14995.7	4957.86	2638.32	3229.85	3466.18	2546.26	2794.92	11662.5	8910.56	11371.7		rno-miR-16-5p	2.35635	2.20486	2.05501	2.2054	0.0869901	-0.0581256	-0.503091	-0.368663	-0.30996	0.131761	1.69234	1.30405	1.65591	1.55076	0.123806								9975	6308	4946	11820	4890	8443
13	bta-miR-2478_L-1_1ss2TC	CATCCCACTTCTGACACCA	4.307e-06	0	10.2722	6.16724	2.05206	8.33641	11.8685	10.6116	5.87225	5.93488	6.69459	1.98339	2.43464	1.73813	0	0	0		bta-miR-2478_L-1_1ss2TC	0.434802	0.944443	0.782946	0.72073	0.150374	-1.63666	-1.34092	-1.82709	-1.60155	0.141438	#NUM!	#NUM!	#NUM!	#NUM!	#NUM!								4.5	4.5	3.5	14	11	17.5
14	mmu-miR-26a-2-3p_1ss4GA	CCTATTCTTGATTACTTGTTTC	5.1147e-06	149.003	282.821	24.3948	33.378	301.963	258.47	288.029	18.0362	29.1348	26.0133	38.8745	31.4631	29.7966	100.176	190.039	156.794		mmu-miR-26a-2-3p_1ss4GA	3.62973	3.40535	3.56157	3.53222	0.066414	0.672252	0.367087	0.288575	0.442638	0.117023	2.0379	2.96165	2.68423	2.56126	0.273662								163	98	95	43	54	68
15	rno-miR-33-3p	CAATGTTTCCACAGTGCATCA	7.4164e-06	97.3108	27.8405	25.5159	10.5074	16.6728	39.5617	27.287	23.489	25.8976	27.1609	4.76014	12.3605	14.4017	86.1515	96.4377	109.343		rno-miR-33-3p	-0.613895	0.632712	0.0968186	0.0385451	0.361042	-2.42232	-1.04566	-0.825156	-1.43104	0.499707	1.75548	1.9182	2.0994	1.92436	0.0993277								9	15	9	56	48	71
16	rno-miR-329-5p	AGAGGTTTTCTGGGTCTCTGTTTC	8.1124e-06	200.952	102.05	975.329	789.615	74.1015	110.773	121.275	847.282	1084.46	994.242	618.025	866.358	884.462	214.377	202.803	185.677		rno-miR-329-5p	-3.71832	-3.13829	-3.0076	-3.28807	0.218407	-0.658224	-0.170927	-0.141089	-0.323414	0.167627	-2.18574	-2.26581	-2.39309	-2.28155	0.0603727								40	42	40	2020	2010	2599
17	rno-miR-212-3p	TAACAGTCTCCAGTCACGGCCA	9.6577e-06	284.607	117.967	49.1018	40.607	113.005	152.972	87.9247	71.7254	29.6744	45.9058	43.6346	38.9543	39.2322	286.504	249.603	317.714		rno-miR-212-3p	1.20253	1.63942	0.840491	1.22748	0.230968	-0.170304	-0.333996	-0.32374	-0.276013	0.0529376	2.54471	2.34579	2.69388	2.52813	0.100827								61	58	29	171	55	120
18	rno-miR-194-5p_R-4	TGTAACAGCAACTCCATG	9.8179e-06	183343	56810.9	606.485	456.659	54334	94328.4	21770.5	450.905	721.087	647.463	413.339	527.568	429.071	201603	173071	175357		rno-miR-194-5p_R-4	6.48524	7.28108	5.16576	6.31069	0.616845	-0.553147	-0.201115	-0.499256	-0.417839	0.109473	8.37683	8.15668	8.1756	8.23637	0.070441								29329.5	35765	7180.5	1075	1336.5	1692.5
19	rno-miR-181a-5p	AACATTCAACGCTGTCGGTGAGT	1.30879e-05	50206.8	16013.4	107017	147102	12623.2	10745	24672	121849	96431.7	102771	173053	128893	139362	54224.4	47764	48632		rno-miR-181a-5p	-3.0837	-3.31611	-2.1169	-2.8389	0.367183	0.693369	0.268324	0.38099	0.447561	0.127135	-0.980832	-1.16385	-1.13787	-1.09418	0.0571701								6814	4074	8137.5	290500	178732	268649
20	rno-miR-9a-3p_L-1R+1	TAAAGCTAGATAACCGAAAGTA	1.44947e-05	9167.91	24889.6	14414.9	12577.4	26427.7	21497	26744.3	14334.9	14936.8	13973	13683.3	12565.1	11483.9	10103.8	8646.3	8753.65		rno-miR-9a-3p_L-1R+1	0.87449	0.576574	0.891671	0.780912	0.102289	-0.0751438	-0.198135	-0.327941	-0.200407	0.0729853	-0.512665	-0.737404	-0.719603	-0.656557	0.0721293								14265.7	8150.67	8821	34175.7	27684.7	36526
21	rno-miR-539-3p	CATACAAGGGTAATTTCTTTTC	1.58455e-05	1166.07	578.088	116.763	92.1915	590.959	727.936	415.368	106.959	107.907	135.422	57.9151	115.365	103.295	1035.82	1381.33	1081.05		rno-miR-539-3p	2.33948	2.64023	1.83081	2.27018	0.236215	-1.01157	-0.0173784	-0.17681	-0.401919	0.308279	3.14913	3.56441	3.21079	3.30811	0.12938								319	276	137	255	200	354
22	rno-miR-127-5p_L-2R+1	GAAGCTCAGAGGGCTCTGATTC	1.69191e-05	85.6391	19.9838	315.95	272.497	25.9355	15.8247	18.1913	362.402	280.558	304.891	266.568	298.15	252.774	106.187	26.9458	123.785		rno-miR-127-5p_L-2R+1	-3.6067	-4.31945	-4.11837	-4.01484	0.212166	-0.245194	-0.0836593	-0.321846	-0.2169	0.070199	-1.57309	-3.55156	-1.35186	-2.15884	0.699284								14	6	6	864	520	797
23	rno-miR-338-5p_R-1	AACAATATCCTGGTGCTGAGT	1.80283e-05	146.388	209.541	568.956	583.093	211.189	229.458	187.977	640.495	538.455	527.916	668.006	535.996	545.278	130.229	96.4377	212.497		rno-miR-338-5p_R-1	-1.42978	-1.31009	-1.59776	-1.44588	0.0834336	0.231546	-0.0860948	-0.0613248	0.0280422	0.102003	-2.12726	-2.56065	-1.42087	-2.03626	0.332156								114	87	62	1527	998	1380
24	rno-miR-148b-3p	TCAGTGCATCACAGAACTTTGT	1.90357e-05	583.946	1005.3	1997.75	2607.54	1093	785.96	1136.96	2012.09	1782.08	2199.08	3006.03	2394.38	2422.21	490.863	720.446	540.527		rno-miR-148b-3p	-0.870086	-1.34585	-0.813197	-1.00971	0.168869	0.589484	0.261275	0.277952	0.376237	0.106732	-2.02498	-1.47141	-1.88594	-1.79411	0.166267								590	298	375	4797	3303	5748.5
25	rno-miR-30b-5p	TGTAAACATCCTACACTCAGCT	1.96234e-05	29771.2	39024.9	12240.2	10473.8	45457.5	37041.7	34575.6	9310.74	13153.1	14256.8	10945.7	10096.6	10379.1	30491.6	32383.7	26438.4		rno-miR-30b-5p	1.89289	1.59752	1.49813	1.66285	0.118547	-0.161268	-0.277754	-0.237942	-0.225655	0.0341832	1.31678	1.40364	1.111	1.27714	0.0867703								24538	14044.5	11404	22197.7	24378.7	37268
26	rno-miR-350_R-2	TTCACAAAGCCCATACACTTTC	2.12027e-05	401.247	845.422	107.528	72.8977	954.056	915.195	667.015	79.6949	120.856	122.033	76.1623	67.0463	75.4847	364.641	504.88	334.219		rno-miR-350_R-2	3.14937	3.08937	2.63301	2.95725	0.163042	-0.497561	-0.681481	-0.510453	-0.563165	0.0592747	1.76177	2.23123	1.63608	1.87636	0.181106								515	347	220	190	224	319
27	rno-miR-495	AAACAAACATGGTGCACTTCTT	2.35791e-05	6171.22	2075.33	1127.86	990.1	1450.54	1964.9	2810.56	692.506	1404.95	1286.13	802.084	1219.19	949.022	5766.14	5481.35	7266.17		rno-miR-495	0.362998	0.800868	1.31727	0.827045	0.275785	-0.491763	0.112339	-0.249075	-0.2095	0.175508	2.35402	2.28094	2.68761	2.44086	0.125166								783	745	927	1651	2604	3362
28	rno-miR-125b-5p	TCCCTGAGACCCTAACTTGTGA	2.81062e-05	32214.6	57738.3	175230	216211	62000.7	45066.1	66148.2	132629	216797	176264	236957	207239	204436	32455.1	29996.4	34192.5		rno-miR-125b-5p	-1.4989	-1.95914	-1.40548	-1.62117	0.171122	0.435374	0.242047	0.222395	0.299939	0.0679548	-2.43274	-2.54639	-2.3575	-2.44554	0.0549025								33468	17087	21817.5	316200	401823	460764
29	PC-3p-6419_279	AGCAGCCGTAAGTTTCGTTTT	3.00069e-05	163.056	44.9424	42.5439	40.5193	57.4286	50.1115	27.287	32.7168	47.479	47.436	42.8413	44.9472	33.7695	174.307	133.311	181.551		PC-3p-6419_279	0.432817	0.236189	-0.640741	0.00942172	0.33	0.0100478	0.0792783	-0.333234	-0.0813026	0.127541	2.0346	1.64777	2.09335	1.92524	0.139768								31	19	9	78	88	124
30	rno-miR-598-3p_R+1	TACGTCATCGTCGTCATCGTTAT	3.14118e-05	3566.53	1389.29	1653.38	1237.22	1100.41	1302.9	1764.56	1663.95	1707.09	1589.1	823.504	1522.96	1365.18	3474.11	3891.54	3333.94		rno-miR-598-3p_R+1	-0.58738	-0.343691	0.0938897	-0.27906	0.199303	-1.00557	-0.118538	-0.276325	-0.466811	0.273203	1.07123	1.23493	1.01181	1.10599	0.0667119								594	494	582	3967	3164	4154
31	rno-miR-20b-5p	CAAAGTGCTCATAGTGCAGGTAG	3.68859e-05	622.967	1243.9	339.099	161.737	1496.85	1234.33	1000.52	380.438	290.269	346.589	138.044	161.435	185.732	665.17	646.7	557.032		rno-miR-20b-5p	2.14215	1.86395	1.56098	1.85569	0.167822	-1.29658	-1.07075	-0.868482	-1.0786	0.123642	0.972018	0.931391	0.716054	0.873154	0.0794208								808	468	330	907	538	906
32	rno-miR-411-5p_1ss5AG	TAGTGGACCGTATAGCGTACG	3.7563e-05	3945.91	2021.1	1715.18	1851.62	1598.74	2502.94	1961.63	1506.65	1801.5	1837.38	1869.15	1899.39	1786.31	3976.99	4227.66	3633.08		rno-miR-411-5p_1ss5AG	-0.101424	0.545265	0.193695	0.212512	0.18692	0.124023	0.147181	0.0586204	0.109941	0.026517	1.21332	1.3015	1.08284	1.19922	0.0635154								863	949	647	3592	3339	4803
33	rno-miR-342-3p	TCTCACACAGAAATCGCACCCGT	3.96092e-05	690.458	517.034	1991.36	2334.37	461.282	477.378	612.441	2402.17	2090.69	1481.23	2493.52	2208.78	2300.79	785.381	683.573	602.419		rno-miR-342-3p	-2.11004	-2.06055	-1.70111	-1.95723	0.128855	0.324427	0.149493	0.208375	0.227432	0.0513901	-1.34229	-1.54259	-1.72492	-1.5366	0.110495								249	181	202	5727	3875	3872
34	bta-miR-504_L-1	GACCCTGGTCTGCACTCTGTC	4.02182e-05	98.3581	111.351	689.48	747.764	98.1844	105.498	130.371	828.827	614.529	625.084	915.534	698.555	629.205	132.233	109.202	53.6401		bta-miR-504_L-1	-2.81194	-2.70829	-2.40288	-2.64104	0.122779	0.409105	0.0188646	-0.131979	0.0986635	0.161213	-2.38243	-2.65852	-3.68413	-2.90836	0.395987								53	40	43	1976	1139	1634
35	rno-miR-330-3p_L-1	CAAAGCACAGGGCCTGCAGAGA	4.10129e-05	730.811	393.194	1488.01	1677.41	351.982	406.167	421.432	1551.11	1658.53	1254.38	1867.56	1616.23	1548.43	847.491	494.952	849.989		rno-miR-330-3p_L-1	-2.07981	-1.87323	-1.82001	-1.92435	0.0792327	0.327776	0.11925	0.0574258	0.168151	0.0817838	-0.812111	-1.58802	-0.807864	-1.06933	0.259347								190	154	139	3698	3074	3279
36	mmu-miR-744-5p_R-1	TGCGGGGCTAGGGCTAACAGC	4.2478e-05	1833.06	2544.82	6533.38	6129.65	3049.28	2811.52	1773.65	6615.93	7239.47	5744.72	7007.72	5447.23	5933.99	2209.89	1413.95	1875.34		mmu-miR-744-5p_R-1	-1.09936	-1.21648	-1.8811	-1.39898	0.243421	0.101117	-0.262306	-0.138826	-0.100005	0.106692	-1.56386	-2.2081	-1.80068	-1.85754	0.188138								1646	1066	585	15773	13418	15017
37	rno-miR-181b-5p_R-1	AACATTCATTGCTGTCGGTGGG	4.43524e-05	21796	6053.38	25166.9	29195.1	5145.42	5322.81	7691.9	30004.1	20983.8	24512.6	31035.1	27410.3	29139.9	23615.5	22874.5	18897.8		rno-miR-181b-5p_R-1	-2.29016	-2.24127	-1.71011	-2.08051	0.185737	0.302373	0.123193	0.211469	0.212345	0.0517268	-0.0917895	-0.137784	-0.413306	-0.214293	0.100388								2777.5	2018.17	2537	71532.7	38892.5	64077.2
38	rno-miR-374-5p	ATATAATACAACCTGCTAAGTG	4.65971e-05	1070.98	1876.66	437.94	341.262	2104.48	1524.45	2001.05	468.103	392.781	452.937	383.191	326.242	314.354	1150.02	1270.71	792.223		rno-miR-374-5p	2.26466	1.79948	2.19195	2.08536	0.144474	-0.192668	-0.424792	-0.478343	-0.365268	0.0876733	1.39286	1.53683	0.855173	1.26162	0.207429								1136	578	660	1116	728	1184
39	rno-miR-135a-3p	TGTAGGGATGGAAGCCATGAAA	5.96767e-05	58.816	57.1038	312.15	290.163	118.562	52.749	0	333.46	314.548	288.441	303.062	296.277	271.149	24.0423	36.8732	115.532		rno-miR-135a-3p	-1.39659	-2.56502	#NUM!	#NUM!	#NUM!	-0.0426246	-0.0752922	-0.203153	-0.107023	0.0489813	-3.69859	-3.08159	-1.43394	-2.73804	0.67594								64	20	0	795	583	754
40	rno-miR-411-3p_R+1	TATGTAACACGGTCCACTAAC	6.11667e-05	301.078	164.055	57.8828	35.3319	134.309	242.645	115.212	49.9142	54.4929	69.2412	24.5941	36.7069	44.6949	287.506	304.204	311.525		rno-miR-411-3p_R+1	1.21435	2.06764	0.993081	1.42502	0.327597	-1.23482	-0.657083	-0.373024	-0.754977	0.25355	2.31238	2.39383	2.42814	2.37812	0.0343277								72.5	92	38	119	101	181
41	rno-miR-200a-3p_R+1	TAACACTGTCTGGTAACGATGTT	6.21498e-05	29.9899	56.8617	172.664	454.188	29.6406	71.2111	69.7334	184.976	162.4	170.616	574.787	359.203	428.574	40.0705	12.7638	37.1354		rno-miR-200a-3p_R+1	-2.54232	-1.27779	-1.30805	-1.70939	0.416559	1.73506	1.05683	1.31158	1.36782	0.197797	-2.10736	-3.75784	-2.2171	-2.6941	0.532812								16	27	23	441	301	446
42	rno-miR-501-3p	AATGCACCCGGGCAAGGATTTGG	6.50759e-05	52.0482	247.548	23.3238	25.8429	314.931	221.546	206.168	26.0057	27.5162	16.4496	16.6605	28.092	32.7763	52.0916	29.7822	74.2709		rno-miR-501-3p	3.75516	3.24773	3.14395	3.38228	0.188833	-0.485374	0.268355	0.490846	0.0912757	0.295392	1.15925	0.352647	1.67099	1.06096	0.383733								170	84	68	62	51	43
43	rno-miR-320-3p_R+2	AAAAGCTGGGTTGAGAGGGCGAAT	6.70108e-05	2804.2	3920.18	7613.2	6507.02	3553.17	3547.37	4660.01	7663.29	8264.04	6912.26	6042.21	6700.13	6778.73	3137.52	1837.99	3437.09		rno-miR-320-3p_R+2	-1.0994	-1.10175	-0.70817	-0.969774	0.130804	-0.333427	-0.184313	-0.167489	-0.22841	0.0527329	-1.27888	-2.05037	-1.14731	-1.49219	0.281665								1918	1345	1537	18270	15317	18069
44	rno-miR-340-3p_R-1	TCCGTCTCAGTTACTTTATAGC	6.7896e-05	104.016	112.116	266.008	315.46	111.152	116.048	109.148	265.929	256.279	275.817	384.778	276.051	285.551	86.1515	102.111	123.785		rno-miR-340-3p_R-1	-1.25894	-1.19675	-1.28519	-1.24696	0.0262217	0.532555	0.0534623	0.102275	0.229431	0.152216	-1.62652	-1.38134	-1.10364	-1.3705	0.151041								60	44	36	634	475	721
45	rno-miR-211-5p	TTCCCTTTGTCATCCTTTGCCT	6.98502e-05	20992.1	17700.6	6095.1	7526.62	13470.7	22090	17541	6179.92	5769.24	6336.14	7116.41	6937.42	8526.05	20778.5	21000.7	21197.1		rno-miR-211-5p	1.14411	1.85767	1.52501	1.50893	0.206145	0.2235	0.186748	0.484227	0.298158	0.0936373	1.76937	1.78472	1.79815	1.78408	0.00831231								7271.5	8375.5	5785.5	14733.5	10693	16563
46	rno-miR-335_R-2	TCAAGAGCAATAACGAAAAAT	7.24534e-05	158.829	362.915	999.038	1075.33	492.775	353.418	242.551	1081.54	905.069	1010.5	1312.21	866.919	1046.85	184.324	178.693	113.469		rno-miR-335_R-2	-1.01961	-1.49916	-2.04225	-1.52034	0.295401	0.39339	-0.204641	0.067449	0.0853995	0.17287	-2.43829	-2.48305	-3.13824	-2.68653	0.226223								266	134	80	2578.5	1677.5	2641.5
47	rno-miR-409a-5p	AGGTTACCCGAGCAACTTTGCAT	7.6873e-05	777.069	802.351	3027.06	3823.77	739.162	909.92	757.972	2115.69	3734.12	3231.38	4304.75	3465.8	3700.74	693.219	839.575	798.412		rno-miR-409a-5p	-2.03396	-1.73411	-1.9977	-1.92192	0.0944888	0.508012	0.195272	0.289894	0.331059	0.092597	-2.12654	-1.85019	-1.92271	-1.96648	0.0827216								399	345	250	5044	6921	8447
48	rno-miR-298-3p_R+1	AGGAACTAGCCTTCTCTCTGCTT	7.91749e-05	4.12616	0	38.2668	31.7415	0	0	0	36.4919	46.9395	31.3689	33.321	35.5832	26.3203	0	0	12.3785		rno-miR-298-3p_R+1	#NUM!	#NUM!	#NUM!	#NUM!	#NUM!	-0.19966	-0.104895	-0.539914	-0.28149	0.132076	#NUM!	#NUM!	-1.62826	#NUM!	#NUM!								0	0	0	87	87	82
49	rno-miR-103-3p	AGCAGCATTGTACAGGGCTATGA	8.65299e-05	5258.23	4222.11	9073.06	8870.86	3722.67	3942.55	5001.1	9231.74	8866.97	9120.46	7410.61	10029.9	9172.05	5259.92	5043.83	5470.94		rno-miR-103-3p	-1.28525	-1.20246	-0.859344	-1.11569	0.13038	-0.291996	0.144648	0.015656	-0.0438973	0.129517	-0.786549	-0.847068	-0.729799	-0.787805	0.0338586								2009.5	1494.83	1649.5	22009.3	16434.5	23841.3
50	rno-miR-879-5p_R-1	AGAGGCTTATAGCTCTAAGC	9.15902e-05	2.8364	0	65.5003	80.1692	0	0	0	66.2726	63.665	66.5634	104.723	81.6541	54.1305	0	8.50921	0		rno-miR-879-5p_R-1	#NUM!	#NUM!	#NUM!	#NUM!	#NUM!	0.677006	0.318023	-0.275061	0.239989	0.277594	#NUM!	-2.94441	#NUM!	#NUM!	#NUM!								0	0	0	158	118	174
51	rno-miR-342-5p_R-1	AGGGGTGCTATCTGTGATTGA	9.28054e-05	73.4285	71.1986	224.593	284.805	75.954	52.749	84.8928	270.124	227.683	175.972	313.376	284.291	256.747	50.0881	56.7281	113.469		rno-miR-342-5p_R-1	-1.56412	-2.0901	-1.4036	-1.68594	0.207325	0.480581	0.340056	0.193036	0.337891	0.0830142	-2.16477	-1.98518	-0.98501	-1.71165	0.367002								41	20	28	644	422	460
52	rno-miR-3068-3p_L-1R+3	GTGAATTGCAGTACTCCAACATTC	9.68881e-05	386.679	426.961	904.279	1093.98	372.36	371.88	536.644	801.143	1033.75	877.948	1194	918.421	1169.52	390.687	426.879	342.471		rno-miR-3068-3p_L-1R+3	-1.28007	-1.28193	-0.752804	-1.10493	0.176067	0.400965	0.0223876	0.371071	0.264808	0.121517	-1.21076	-1.08294	-1.40079	-1.23149	0.0923375								201	141	177	1910	1916	2295
53	rno-miR-1298	TTCATTCGGCTGTCCAGATGTA	0.000103606	152.876	14.3706	233.918	427.55	0	15.8247	27.287	156.873	298.902	245.978	407.785	413.514	461.351	160.282	224.076	74.2709		rno-miR-1298	#NUM!	-3.88575	-3.09972	#NUM!	#NUM!	0.801809	0.821936	0.979862	0.867869	0.0562972	-0.54539	-0.0620146	-1.65513	-0.754179	0.471593								0	6	9	374	554	643
54	rno-miR-135b-3p_R-4	ATGTAGGGCTAAAAGCCA	0.000104644	399.996	110.341	3.65202	1.94653	98.1844	105.498	127.339	7.13059	0	3.82548	3.96678	1.8728	0	534.941	320.514	344.534		rno-miR-135b-3p_R-4	4.74873	4.85237	5.12384	4.90831	0.111839	0.119273	-0.963499	#NUM!	#NUM!	#NUM!	7.19454	6.45554	6.55981	6.73663	0.230924								53	40	42	17	0	10
55	rno-miR-668	TGTCACTCGGCTCGGCCCACTACC	0.00011047	185.798	26.1221	243.987	234.784	14.8203	21.0996	42.4464	286.902	250.344	194.717	259.428	192.149	252.774	208.366	171.602	177.425		rno-miR-668	-4.04116	-3.53152	-2.52309	-3.36526	0.446044	0.0885256	-0.344579	0.0510436	-0.0683366	0.138544	-0.227684	-0.507737	-0.459599	-0.39834	0.0864522								8	8	14	684	464	509
56	rno-miR-3068-5p_R-1	TTGGAGTTCATGCAAGTTCTAACC	0.000111683	632.508	303.498	160.505	169.534	355.687	263.745	291.061	96.0533	240.093	145.368	105.516	280.92	122.166	665.17	660.882	571.473		rno-miR-3068-5p_R-1	1.14799	0.716527	0.858706	0.907742	0.126943	-0.605148	0.807544	-0.393773	-0.0637923	0.43992	2.05111	2.04178	1.83207	1.97498	0.071508								192	100	96	229	445	380
57	rno-miR-149-5p	TCTGGCTCCGTGTCTTCACTCCC	0.000114102	977.938	347.886	3046.65	3503.92	455.724	366.605	221.328	3708.33	2690.66	2740.96	4342.84	2837.67	3331.26	825.452	907.649	1200.71		rno-miR-149-5p	-2.74099	-3.05492	-3.78297	-3.19296	0.308609	0.511415	-0.102517	0.128845	0.179248	0.17901	-1.88397	-1.74702	-1.34333	-1.6581	0.162276								246	139	73	8841	4987	7165
58	rno-let-7a-1-3p	CTATACAATCTACTGTCTTTCC	0.000122904	585.966	1135.86	189.396	192.057	1192.11	887.502	1327.97	213.289	173.19	181.71	198.339	172.485	205.348	636.119	733.919	387.859		rno-let-7a-1-3p	2.65403	2.22834	2.80974	2.56404	0.173762	0.0665604	-0.134939	0.116663	0.0160947	0.0768895	1.74789	1.95421	1.03412	1.57874	0.278746								643.5	336.5	438	508.5	321	475
59	rno-miR-378b_R+1_1ss2GC	ACTGGACTTGGAGTCAGAAGGT	0.000124155	34.1206	70.0039	137.719	183.126	83.3641	85.7171	40.9305	115.977	163.479	133.701	195.562	162.372	191.443	20.0352	27.6549	54.6716		rno-miR-378b_R+1_1ss2GC	-0.724227	-0.684071	-1.75048	-1.05293	0.348969	0.505904	0.237576	0.47519	0.406223	0.0847886	-2.78111	-2.31612	-1.33286	-2.14336	0.426904								45	32.5	13.5	276.5	303	349.5
60	rno-miR-490-3p_R+1	CAACCTGGAGGACTCCATGCTGT	0.000125872	44.6977	29.2004	229.61	258.024	11.1152	76.486	0	260.476	215.274	213.079	276.882	191.775	305.415	52.0916	51.0553	30.9462		rno-miR-490-3p_R+1	-4.36858	-1.58592	#NUM!	#NUM!	#NUM!	0.270084	-0.259772	0.411586	0.140633	0.204327	-2.14006	-2.16905	-2.89135	-2.40016	0.24574								6	29	0	621	399	557
61	rno-miR-98-5p	TGAGGTAGTAAGTTGTATTGTT	0.000127633	1136.25	1288.93	3386.82	3243.01	1173.4	1405.76	1287.64	4226.97	3040.17	2893.31	3433.17	2947.53	3348.34	1240.18	1070.6	1097.97		rno-miR-98-5p	-1.52924	-1.26858	-1.3952	-1.39767	0.0752562	0.0196128	-0.200425	-0.0164824	-0.0657649	0.0681316	-1.44938	-1.66151	-1.62509	-1.57866	0.0654897								633.4	533	424.7	10077.5	5634.8	7563.25
62	rno-miR-125b-1-3p_R-1_1ss21CT	ACGGGTTAGGCTCTTGGGAGT	0.000130186	80.8657	138.314	335.719	463.37	224.157	102.861	87.9247	279.771	427.851	299.535	499.021	450.596	440.493	80.1409	96.4377	66.0186		rno-miR-125b-1-3p_R-1_1ss21CT	-0.582745	-1.70656	-1.93291	-1.40741	0.417477	0.571848	0.42458	0.391865	0.462765	0.0553534	-2.06664	-1.79958	-2.34631	-2.07085	0.15784								121	39	29	667	793	783
63	rno-miR-592_L-1	TTGTGTCAATATGCGATGATGT	0.000145807	342.648	22.0634	296.663	189.994	38.9033	0	27.287	343.527	222.828	323.636	155.498	188.029	226.454	340.599	398.515	288.831		rno-miR-592_L-1	-2.93086	#NUM!	-3.44254	#NUM!	#NUM!	-0.931931	-0.65787	-0.389608	-0.659803	0.156558	0.199248	0.425806	-0.0386002	0.195484	0.134076								21	0	9	819	413	846
64	rno-miR-331-3p_R+1	GCCCCTGGGCCTATCCTAGAAA	0.000145844	182.295	169.519	450.393	369.004	187.106	181.984	139.467	501.239	446.734	403.206	404.612	343.846	358.552	106.187	224.076	216.623		rno-miR-331-3p_R+1	-1.26733	-1.30737	-1.69126	-1.42199	0.135133	-0.154645	-0.389421	-0.329	-0.291022	0.0703839	-2.08458	-1.0072	-1.05599	-1.38259	0.351277								101	69	46	1195	828	1054
65	rno-let-7c-5p_1ss19GA	TGAGGTAGTAGGTTGTATAGTT	0.000149707	27575.9	41605.5	66394.8	62954.6	41576.7	39602.8	43636.9	71830.2	74091.2	53262.9	64542.5	59227.4	65093.9	27010.6	26200.1	29516.8		rno-let-7c-5p_1ss19GA	-0.675296	-0.745466	-0.60552	-0.675427	0.0403989	-0.0408214	-0.164804	-0.0285465	-0.0780573	0.0435178	-1.29754	-1.3415	-1.16953	-1.26952	0.05158								22443.1	15015.6	14392.7	171250	137324	139232
66	rno-let-7a-5p	TGAGGTAGTAGGTTGTATAGTT	0.000149707	27575.9	41605.5	66394.8	62954.6	41576.7	39602.8	43636.9	71830.2	74091.2	53262.9	64542.5	59227.4	65093.9	27010.6	26200.1	29516.8		rno-let-7a-5p	-0.675296	-0.745466	-0.60552	-0.675427	0.0403989	-0.0408214	-0.164804	-0.0285465	-0.0780573	0.0435178	-1.29754	-1.3415	-1.16953	-1.26952	0.05158								22443.1	15015.6	14392.7	171250	137324	139232
67	bta-miR-335	TCAAGAGCAATAACGAAAAATGT	0.000158379	5155.59	13115.6	5558.33	4850.77	14077.4	10349.4	14919.9	4799.73	6458.76	5416.5	4660.18	4896.25	4995.9	5439.57	4417.7	5609.51		bta-miR-335	1.34066	0.896817	1.42452	1.22066	0.163723	-0.254266	-0.182974	-0.153908	-0.19705	0.0298135	-0.0311597	-0.331357	0.0132245	-0.116431	0.108224								7599	3924	4921	11443	11971	14159
68	bta-miR-194_R-4_1ss10AG	TGTAACAGCGACTCCATG	0.000167271	396.646	188.195	16.2421	10.0424	211.189	292.757	60.6377	15.1001	15.6465	17.9798	3.96678	15.7315	10.4288	434.765	367.314	387.859		bta-miR-194_R-4_1ss10AG	3.70072	4.17189	1.90048	3.2577	0.692107	-2.0337	-0.0460805	-0.639165	-0.906314	0.589118	4.74242	4.4992	4.57772	4.60645	0.0716658								114	111	20	36	29	47
69	rno-miR-671	TCCGGTTCTCAGGGCTCCACC	0.000167454	27.4963	8.36246	119.859	153.163	9.26268	15.8247	0	105.701	137.581	116.295	195.166	110.87	153.452	14.0247	35.455	33.0093		rno-miR-671	-3.69376	-2.92109	#NUM!	#NUM!	#NUM!	0.703364	-0.112469	0.356456	0.315784	0.236387	-3.0953	-1.75727	-1.86039	-2.23765	0.429854								5	6	0	252	255	304
70	rno-miR-543-3p_R+1	AAACATTCGCGGTGCACTTCTT	0.000173925	1937.13	940.512	708.697	658.898	655.798	804.422	1361.32	547.378	813.617	765.096	602.158	737.883	636.654	1933.4	1938.68	1939.3		rno-miR-543-3p_R+1	-0.111918	0.182783	0.941762	0.337542	0.313859	-0.235028	0.0582237	-0.15466	-0.110488	0.087488	1.4479	1.45183	1.45229	1.45067	0.00139414								354	305	449	1305	1508	2000
71	rno-miR-6331_L-1R-2	TTTGGTGGCTTAGTTCTTTGT	0.000181127	176.088	77.9741	538.313	706.746	83.3641	47.4741	103.084	375.405	739.162	500.373	756.862	740.131	623.245	160.282	161.675	206.308		rno-miR-6331_L-1R-2	-2.69095	-3.50323	-2.38462	-2.8596	0.333744	0.491585	0.459335	0.211355	0.387425	0.088526	-1.74783	-1.73535	-1.38365	-1.62228	0.11937								45	18	34	895	1370	1308
72	rno-miR-298-5p_R-1	GGCAGAGGAGGGCTGTTCTTCC	0.00018656	6.01057	6.79263	85.0636	109.401	20.3779	0	0	122.059	63.1255	70.0063	117.417	106.001	104.785	18.0317	0	0		rno-miR-298-5p_R-1	-2.06154	#NUM!	#NUM!	#NUM!	#NUM!	0.465025	0.317458	0.300814	0.361099	0.0521848	-2.23801	#NUM!	#NUM!	#NUM!	#NUM!								11	0	0	291	117	183
73	dno-miR-134-5p_R+1_1ss22CA	TGTGACTGGTTGACCAGAGGGAT	0.000186743	17.5649	7.0744	54.0036	53.5645	0	0	21.2232	52.4308	54.4929	55.0869	44.428	54.6858	61.5796	10.0176	24.1094	18.5677		dno-miR-134-5p_R+1_1ss22CA	#NUM!	#NUM!	-1.34741	#NUM!	#NUM!	-0.281586	0.018111	0.189398	-0.0246922	0.137636	-2.43052	-1.16346	-1.54026	-1.71141	0.375645								0	0	7	125	101	144
74	rno-miR-203a-3p	GTGAAATGTTTAGGACCACTAG	0.000187347	485.68	646.732	141.776	762.228	500.185	669.912	770.099	121.22	153.767	150.341	790.183	746.124	750.378	410.722	421.206	625.113		rno-miR-203a-3p	1.81885	2.24036	2.44143	2.16688	0.183441	2.47857	2.3958	2.404	2.42612	0.0263306	1.53455	1.57091	2.1405	1.74865	0.196205								270	254	254	289	285	393
75	rno-miR-193a-5p	TGGGTCTTTGCGGGCAAGATGA	0.000195566	13.5808	71.8122	39.7704	33.7587	72.2489	76.486	66.7015	41.9447	43.7023	33.6642	28.5608	37.456	35.2593	0	28.364	12.3785		rno-miR-193a-5p	0.861282	0.943502	0.746025	0.850269	0.057272	-0.477656	-0.0864973	-0.173691	-0.245948	0.118557	#NUM!	-0.487632	-1.68386	#NUM!	#NUM!								39	29	22	100	81	88
76	rno-miR-361-5p	TTATCAGAATCTCCAGGGGTAC	0.000196644	1780.77	1831.03	814.832	623.445	1632.08	1571.92	2289.07	918.169	722.976	803.351	654.519	551.353	664.464	1907.35	1796.86	1638.09		rno-miR-361-5p	1.00214	0.947953	1.49019	1.14676	0.172425	-0.316066	-0.563527	-0.294311	-0.391302	0.0863415	1.227	1.1409	1.00744	1.12511	0.0638721								881	596	755	2189	1340	2100
77	rno-miR-708-5p_R-4	AAGGAGCTTACAATCTAGC	0.000201217	14828.6	7515.68	1045.71	946.108	5072.25	12657.1	4817.67	1018.84	1015.4	1102.89	791.77	1088.1	958.457	15691.6	14981.9	13812.3		rno-miR-708-5p_R-4	2.27814	3.5974	2.20385	2.69313	0.452641	-0.401327	0.0573267	-0.125695	-0.156565	0.133299	3.90744	3.84067	3.7234	3.82384	0.0537891								2738	4799	1589	2429	1882	2883
78	rno-miR-496-3p	AGTATTACATGGCCAATCTCC	0.000205148	1186.11	734.912	431.106	377.483	574.286	896.733	733.717	309.971	505.543	477.803	376.051	342.723	413.676	1021.8	1354.38	1182.14		rno-miR-496-3p	0.413729	1.05664	0.767181	0.745849	0.185898	-0.197113	-0.331001	-0.0595403	-0.195885	0.0783663	1.245	1.65152	1.45529	1.4506	0.117377								310	340	242	739	937	1249
79	rno-miR-484	TCAGGCTCAGTCCCCTCCCGAT	0.000209769	28.4095	50.8365	255.261	300.704	25.9355	65.9362	60.6377	307.874	228.762	229.146	385.571	277.175	239.366	0	21.273	63.9555		rno-miR-484	-3.29897	-1.95283	-2.07368	-2.44183	0.429989	0.595026	0.118822	-0.0927544	0.207031	0.203385	#NUM!	-3.58488	-1.99683	#NUM!	#NUM!								14	25	20	734	424	599
80	rno-miR-450b-5p_R+1	TTTTGCGATGTGTTCCTAATAT	0.000210807	56.8678	215.227	430.155	1007.03	259.355	234.733	151.594	354.642	446.734	489.088	1270.56	728.519	1022.02	10.0176	102.82	57.7662		rno-miR-450b-5p_R+1	-0.729927	-0.873835	-1.50464	-1.03613	0.237908	1.56254	0.760112	1.2485	1.19038	0.233456	-5.42424	-2.06474	-2.89656	-3.46185	1.01015								140	89	50	845.5	828	1278.5
81	rno-miR-450a-5p_1ss21GA	TTTTGCGATGTGTTCCTAATAT	0.000210807	56.8678	215.227	430.155	1007.03	259.355	234.733	151.594	354.642	446.734	489.088	1270.56	728.519	1022.02	10.0176	102.82	57.7662		rno-miR-450a-5p_1ss21GA	-0.729927	-0.873835	-1.50464	-1.03613	0.237908	1.56254	0.760112	1.2485	1.19038	0.233456	-5.42424	-2.06474	-2.89656	-3.46185	1.01015								140	89	50	845.5	828	1278.5
82	rno-miR-125a-5p_R-2	TCCCTGAGACCCTTTAACCTGT	0.000211007	14092.9	14668.2	68503.7	71609.4	14457.2	11625.9	17921.5	86103.2	56532.4	62875.6	87251.8	55787.4	71788.9	13311.4	13403.4	15563.9		rno-miR-125a-5p_R-2	-2.24439	-2.55884	-1.93449	-2.24591	0.180236	0.349003	-0.296244	0.0675791	0.0401125	0.186772	-2.36352	-2.35358	-2.13798	-2.28503	0.0735789								7804	4408	5911	205278	104780	164360
83	rno-miR-433-3p	ATCATGATGGGCTCCTCGGTGT	0.000216017	464.541	255.695	984.19	887.79	250.092	313.856	203.136	1228.14	892.389	832.042	895.7	860.365	907.306	418.736	401.351	573.536		rno-miR-433-3p	-1.97648	-1.64883	-2.27649	-1.96727	0.181247	-0.135922	-0.193989	-0.117348	-0.149086	0.0230828	-1.2329	-1.29407	-0.779053	-1.10201	0.16244								135	119	67	2928	1654	2175
84	rno-miR-325-3p_R-1	TTTATTGAGCACCTCCTATCA	0.000239184	1414.18	2984.99	974.241	1066.37	2971.47	2381.62	3601.88	761.296	1128.17	1033.26	1103.56	1123.68	971.866	1422.5	1565.69	1254.35		rno-miR-325-3p_R-1	1.60883	1.28959	1.8864	1.59494	0.172424	0.179813	0.205881	-0.00352242	0.12739	0.0658876	0.546079	0.684452	0.364592	0.531708	0.0926147								1604	903	1188	1815	2091	2701
85	rno-miR-499-5p	TTAAGACTTGCAGTGATGTTT	0.000266026	4756.09	9973.55	2189.68	2767.82	7949.23	9431.52	12539.9	1246.18	2623.21	2699.64	2505.42	2828.3	2969.73	4279.53	4670.14	5318.62		rno-miR-499-5p	1.8601	2.10677	2.51773	2.16153	0.191808	0.194335	0.369218	0.439612	0.334388	0.0729157	0.966733	1.09275	1.28033	1.11327	0.0911086								4291	3576	4136	2971	4862	7057
86	rno-miR-3085_R+1	TCTGGCTGCTATGGCCCCCTCT	0.000285551	50.2715	24.1578	182.553	182.115	25.9355	13.1872	33.3508	249.151	151.609	146.898	194.372	177.167	174.807	36.0634	65.2373	49.5139		rno-miR-3085_R+1	-2.81531	-3.7911	-2.45252	-3.01965	0.399692	0.0905085	-0.0432056	-0.0625547	-0.00508395	0.0481215	-2.33971	-1.48455	-1.88241	-1.90222	0.247062								14	5	11	594	281	384
87	rno-miR-196a-5p	TAGGTAGTTTCATGTTGTTGGG	0.000287739	6.18924	0	54.4737	87.9679	0	0	0	63.3365	53.4139	46.6709	117.417	64.0498	82.4372	0	0	18.5677		rno-miR-196a-5p	#NUM!	#NUM!	#NUM!	#NUM!	#NUM!	1.10801	0.233633	0.597736	0.646458	0.253583	#NUM!	#NUM!	-1.55276	#NUM!	#NUM!								0	0	0	151	99	122
88	rno-miR-124-3p_R-1	TAAGGCACGCGGTGAATGC	0.000291535	55311.5	30039.5	15920.8	15024.7	24596.7	26918.7	38603	16038.2	18199.2	13525.1	13730.1	17823.3	13520.5	51972.1	67535	46427.6		rno-miR-124-3p_R-1	0.627552	0.757692	1.2778	0.88768	0.198643	-0.213574	0.16285	-0.235763	-0.0954956	0.129332	1.70682	2.08472	1.54407	1.77854	0.160139								13277.3	10206.3	12732.3	38236.5	33731.3	35355.3
89	rno-miR-339-3p_R-2	TGAGCGCCTCGACGACAGAGC	0.000294976	2.36367	9.37573	54.7871	64.6358	12.9678	0	15.1594	54.9475	63.1255	46.2883	84.8892	46.4455	62.5728	0	7.09101	0		rno-miR-339-3p_R-2	-2.07891	#NUM!	-1.85362	#NUM!	#NUM!	0.631744	-0.238299	0.1917	0.195049	0.251165	#NUM!	-2.94977	#NUM!	#NUM!	#NUM!								7	0	5	131	117	121
90	rno-miR-378a-3p_R+1	ACTGGACTTGGAGTCAGAAGGC	0.000295913	2991.26	4694.25	8121.17	10536	4929.6	6325.92	2827.23	6761.27	9338.26	8263.99	11827.8	9627.88	10152.4	2925.14	3167.55	2881.09		rno-miR-378a-3p_R+1	-0.720218	-0.360413	-1.5223	-0.867642	0.343411	0.542417	0.24553	0.322067	0.370005	0.0889924	-1.47318	-1.35832	-1.49507	-1.44219	0.0424092								2661	2398.5	932.5	16119.5	17308	21602.5
91	rno-miR-1193-3p	TAGGTCACCCGTTTTACTATCC	0.000306567	42.1721	40.0794	103.165	138.397	35.1982	39.5617	45.4783	73.4032	122.474	113.617	141.218	126.976	146.997	64.1128	39.7096	22.6939		rno-miR-1193-3p	-1.55138	-1.38277	-1.1817	-1.37195	0.106854	0.452969	0.299605	0.510832	0.421135	0.0630193	-0.686266	-1.37739	-2.18457	-1.41608	0.432957								19	15	15	175	227	297
92	rno-miR-497-5p_R-1	CAGCAGCACACTGTGGTTTGT	0.000312808	63.6284	91.1403	399.242	378.069	64.8388	105.498	103.084	520.114	265.99	411.622	387.952	349.465	396.791	76.1339	65.2373	49.5139		rno-miR-497-5p_R-1	-2.62233	-1.92005	-1.95344	-2.16527	0.228733	-0.0413871	-0.192117	-0.00888304	-0.0807958	0.056446	-2.39065	-2.6135	-3.01136	-2.67184	0.181541								35	40	34	1240	493	1076
93	rno-miR-129-1-3p_R+3	AAGCCCTTACCCCAAAAAGTAT	0.000314906	759.005	270.745	349.332	245.282	167.655	271.657	372.922	351.077	347.46	349.458	215.396	254.514	265.935	898.58	761.574	616.861		rno-miR-129-1-3p_R+3	-1.05911	-0.362809	0.0942773	-0.442546	0.335331	-0.697603	-0.456854	-0.393525	-0.515994	0.0926264	1.36305	1.12439	0.820349	1.1026	0.157043								90.5	103	123	837	644	913.5
94	rno-miR-409a-3p_L+1R+1	GAATGTTGCTCGGTGAACCCCT	0.000316365	688.313	292.036	418.23	338.243	285.291	327.044	263.774	430.352	419.218	405.118	326.863	298.524	389.342	629.106	612.663	823.169		rno-miR-409a-3p_L+1R+1	-0.551863	-0.354812	-0.664992	-0.523889	0.0906272	-0.355609	-0.486446	-0.103257	-0.315104	0.112456	0.589009	0.550799	0.976893	0.705567	0.136111								154	124	87	1026	777	1059
95	rno-miR-369-5p	AGATCGACCGTGTTATATTCGC	0.000322825	592.982	382.801	664.861	749.928	413.116	313.856	421.432	643.431	623.162	727.989	695.774	839.389	714.622	603.061	612.663	563.221		rno-miR-369-5p	-0.686506	-1.08295	-0.657751	-0.809068	0.137191	0.0655666	0.336288	0.104127	0.168661	0.0845496	-0.140749	-0.117958	-0.239351	-0.16602	0.0372515								223	119	139	1534	1155	1903
96	rno-miR-873-5p_L+1R-1	TGCAGGAACTTGTGAGTCTCC	0.000326489	381.571	58.5412	298.189	371.401	70.3964	87.0358	18.1913	257.54	323.72	313.307	378.431	361.825	373.947	290.511	367.314	486.887		rno-miR-873-5p_L+1R-1	-2.08265	-1.77655	-4.03491	-2.63137	0.70731	0.343803	0.279064	0.326607	0.316491	0.0193607	-0.0376356	0.300787	0.707359	0.323503	0.215361								38	33	6	614	600	819
97	rno-miR-423-5p_R-1	TGAGGGGCAGAGAGCGAGACTTT	0.000333841	191.052	361.528	957.357	1113.03	268.618	321.769	494.198	1148.45	1001.38	722.251	1347.91	909.057	1082.11	194.342	156.002	222.813		rno-miR-423-5p_R-1	-1.8335	-1.57303	-0.953969	-1.4535	0.260839	0.493599	-0.0746856	0.176722	0.198545	0.164412	-2.30046	-2.61749	-2.10323	-2.34039	0.149792								145	122	163	2738	1856	1888
98	rno-let-7b-3p_1ss22CT	CTATACAACCTACTGCCTTCCT	0.000347024	183.41	335.247	89.6866	89.8032	368.655	321.769	315.316	73.4032	96.5766	99.08	99.1696	93.2655	76.9745	176.31	107.783	266.137		rno-let-7b-3p_1ss22CT	2.03931	1.84306	1.81384	1.89873	0.0707907	0.145006	0.056451	-0.220511	-0.0063513	0.110089	0.975151	0.26517	1.56921	0.936509	0.376939								199	122	104	175	179	259
99	rno-miR-361-3p	CCCCCAGGTGTGATTCTGATTCGT	0.000361655	265.476	309.849	663.058	824.982	307.521	240.008	382.018	458.455	810.38	720.338	836.991	798.188	839.767	204.359	294.986	297.084		rno-miR-361-3p	-1.10845	-1.46605	-0.795495	-1.12333	0.193716	0.336078	0.267593	0.340855	0.314842	0.0236647	-1.69803	-1.16849	-1.15827	-1.34159	0.178241								166	91	126	1093	1502	1883
100	rno-miR-664-2-5p_R-3	CTGGCTGGGGAAAATGAT	0.000366832	5853.25	1865.86	208.307	228.49	1476.47	2650.64	1470.46	186.234	278.4	160.288	234.04	245.337	206.093	6836.02	3684.49	7039.23		rno-miR-664-2-5p_R-3	2.82537	3.66955	2.81949	3.1048	0.28238	0.168044	0.236051	-0.0154164	0.12956	0.0750995	5.03637	4.14468	5.07863	4.75323	0.304519								797	1005	485	444	516	419
101	rno-miR-3577_R+1	TCTGTCCCTCTTGGCCCTTAGT	0.000379218	10.9594	0	36.2281	52.9203	0	0	0	39.0085	38.3069	31.3689	69.022	40.0779	49.661	0	18.4366	14.4416		rno-miR-3577_R+1	#NUM!	#NUM!	#NUM!	#NUM!	#NUM!	0.929947	0.145698	0.455002	0.510216	0.22807	#NUM!	-0.974536	-1.32688	#NUM!	#NUM!								0	0	0	93	71	82
102	rno-miR-26b-5p_R+1	TTCAAGTAATTCAGGATAGGTT	0.000381158	21125.8	25291.4	14905.1	13828.6	24781.4	25294.5	25798.3	17994.1	12747.8	13973.3	14837.8	13196.5	13451.4	22368.3	23142.9	17866.3		rno-miR-26b-5p_R+1	0.733453	0.763017	0.791473	0.762648	0.0167501	-0.0065308	-0.175648	-0.148045	-0.110075	0.0523815	0.585654	0.634767	0.261435	0.493952	0.11712								13377	9590.5	8509	42899.5	23627.5	36527
103	rno-miR-344b-5p_R+1	AGTCAGGCTGCTGGTTATATTCC	0.000381981	22.6022	1.54378	51.4452	40.4269	4.63134	0	0	42.7836	62.586	48.9662	32.131	45.6963	43.4534	33.0581	12.0547	22.6939		rno-miR-344b-5p_R+1	-3.47354	#NUM!	#NUM!	#NUM!	#NUM!	-0.679073	-0.170959	-0.243569	-0.364534	0.15866	-0.638032	-2.09344	-1.18073	-1.30407	0.424642								2.5	0	0	102	116	128
104	rno-let-7c-1-3p	CTGTACAACCTTCTAGCTTTCC	0.000382055	113.468	537.958	38.1282	41.5064	707.669	509.028	397.177	10.9056	57.1906	46.2883	49.9815	30.3394	44.1983	212.374	72.3283	55.7032		rno-let-7c-1-3p	4.21415	3.73881	3.38085	3.77794	0.241345	0.390536	-0.329667	0.213132	0.0913339	0.21664	2.47767	0.923702	0.546901	1.31609	0.590889								382	193	131	26	106	121
105	rno-miR-582-5p_L+1R-1	ATACAGTTGTTCAACCAGTTAC	0.000386355	875.642	280.77	173.963	142.595	377.917	300.669	163.722	247.474	121.395	153.019	149.944	130.347	147.493	885.557	1097.69	643.681		rno-miR-582-5p_L+1R-1	1.11929	0.7894	-0.0875306	0.607054	0.360113	-0.21435	-0.416421	-0.23813	-0.289633	0.0637644	2.34781	2.65762	1.88757	2.29766	0.223704								204	114	54	590	225	400
106	rno-miR-1249	ACGCCCTTCCCCCCCTTCTTCA	0.000387536	1287.42	1445.51	542.929	278.726	1676.55	1574.56	1085.42	455.939	680.892	491.957	235.627	292.157	308.395	1204.12	1077.83	1580.32		rno-miR-1249	1.62666	1.53611	0.999411	1.38739	0.195744	-1.20426	-0.894021	-0.815986	-0.971422	0.118578	1.14914	0.989298	1.54138	1.22661	0.164012								905	597	358	1087	1262	1286
107	rno-miR-25-3p	CATTGCACTTGTCTCGGTCTGA	0.000391036	1015.55	988.662	1870.62	1821.24	1052.24	928.382	985.363	2012.51	1647.2	1952.14	2065.9	1505.73	1892.08	1049.85	1107.62	889.188		rno-miR-25-3p	-0.830048	-1.01072	-0.924785	-0.921852	0.0521768	0.143258	-0.313048	0.016463	-0.0511089	0.135988	-0.833335	-0.756056	-1.07295	-0.887448	0.0953977								568	352	325	4798	3053	5103
108	rno-miR-134-5p	TGTGACTGGTTGACCAGAGGGG	0.0004162	3022.67	1297.51	1540.12	1474.62	1176.36	1685.33	1030.84	1471.42	1763.74	1385.21	1512.14	1500.86	1410.87	3243.7	2490.36	3333.94		rno-miR-134-5p	-0.388713	0.129988	-0.579221	-0.279316	0.211912	-0.0264536	-0.0372518	-0.12646	-0.0633884	0.0316894	1.0746	0.693312	1.11418	0.960698	0.134181								635	639	340	3508	3269	3621
109	rno-miR-666-5p_R+1	AGCGGGCACGGCTGTGAGAGA	0.000426579	4.00705	0	21.7246	13.9629	0	0	0	24.3279	19.4232	21.4227	15.8671	13.1096	12.9119	12.0211	0	0		rno-miR-666-5p_R+1	#NUM!	#NUM!	#NUM!	#NUM!	#NUM!	-0.453288	-0.728706	-0.750634	-0.644209	0.0956701	-0.853756	#NUM!	#NUM!	#NUM!	#NUM!								0	0	0	58	36	56
110	hsa-miR-378d_R+3_1ss20AG	ACTGGACTTGGAGTCAGAAGGCT	0.00042974	36.231	48.7391	154.263	161.724	70.3964	60.6613	15.1594	140.934	163.479	158.375	174.539	133.343	177.29	0	46.8006	61.8924		hsa-miR-378d_R+3_1ss20AG	-1.13182	-1.34654	-3.3471	-1.94182	0.70537	0.178157	-0.210242	0.200721	0.0562118	0.133386	#NUM!	-1.72079	-1.31755	#NUM!	#NUM!								38	23	5	336	303	414
111	rno-miR-377-3p	TGAATCACACAAAGGCAACTTTT	0.000442495	86.2128	8.36246	66.1658	69.2869	9.26268	15.8247	0	75.9199	63.665	58.9124	82.5091	58.8059	66.5457	74.1304	75.1647	109.343		rno-miR-377-3p	-2.83658	-2.06391	#NUM!	#NUM!	#NUM!	0.318469	-0.170123	0.00826115	0.0522023	0.142745	0.16398	0.18397	0.724707	0.357552	0.183668								5	6	0	181	118	154
112	rno-miR-7a-1-3p_L-1R+1	CAACAAATCACAGTCTGCCATA	0.000447758	904.674	649.683	211.359	138.339	489.07	495.84	964.14	174.49	238.474	221.113	131.697	133.343	149.976	953.677	928.922	831.421		rno-miR-7a-1-3p_L-1R+1	1.21035	1.23018	2.18955	1.54336	0.323146	-0.68247	-0.664548	-0.494961	-0.613993	0.0597403	2.17381	2.13586	1.97588	2.09518	0.0606472								264	188	318	416	442	578
113	rno-miR-23a-3p_R+1	ATCACATTGCCAGGGATTTCCA	0.000453209	3762.7	10680.5	1489.81	1477.14	13905.1	10899.3	7237.11	1474.77	1514.2	1480.46	1812.42	1248.6	1370.4	4122.25	3841.2	3324.65		rno-miR-23a-3p_R+1	3.22242	2.87103	2.28028	2.79124	0.27488	0.282789	-0.254824	-0.120539	-0.030858	0.161544	1.4683	1.36643	1.15807	1.33093	0.0912965								7506	4132.5	2387	3516	2806.5	3870
114	rno-miR-382-3p_R+1	AATCATTCACGGACAACACTTT	0.000505072	360.417	124.601	99.9307	80.7521	116.71	105.498	151.594	96.0533	92.7999	110.939	63.4685	89.8944	88.8932	364.641	456.661	259.948		rno-miR-382-3p_R+1	0.223926	0.0782153	0.601216	0.301119	0.155833	-0.654886	-0.152696	-0.168855	-0.325479	0.164769	1.86748	2.19212	1.37922	1.81294	0.236243								63	40	50	229	172	290
115	rno-miR-200b-3p	TAATACTGCCTGGTAATGATGAC	0.000506252	55.335	39.969	174.433	395.866	53.7236	23.737	42.4464	190.219	176.428	156.653	535.516	304.705	347.379	76.1339	15.6002	74.2709		rno-miR-200b-3p	-1.69905	-2.87746	-2.03896	-2.20516	0.350182	1.61825	0.804735	0.993833	1.13894	0.245795	-1.19607	-3.48304	-1.23181	-1.9703	0.756438								29	9	14	453.5	327	409.5
116	rno-miR-23b-3p_R+1	ATCACATTGCCAGGGATTACCA	0.000514344	5542.17	7633.56	1546.52	1139.65	8995.92	9129.53	4775.22	1504.56	1548.19	1586.81	1126.96	1093.9	1198.07	5819.23	5415.4	5391.86		rno-miR-23b-3p_R+1	2.54025	2.56152	1.62654	2.24277	0.308174	-0.456584	-0.49954	-0.368311	-0.441478	0.0386282	1.9118	1.80804	1.80176	1.84054	0.0356807								4856	3461.5	1575	3587	2869.5	4148
117	rno-miR-672-5p	TGAGGTTGGTGTACTGTGTGTGA	0.000605456	386.976	104.332	576.421	506.392	70.3964	121.323	121.275	529.342	679.273	520.648	441.106	562.589	515.481	352.62	282.222	526.085		rno-miR-672-5p	-3.03355	-2.24827	-2.24884	-2.51022	0.261665	-0.385996	-0.0350408	-0.161204	-0.19408	0.102637	-0.709008	-1.03029	-0.131826	-0.623709	0.262848								38	46	40	1262	1259	1361
118	rno-miR-22-5p	AGTTCTTCAGTGGCAAGCTTTA	0.000638841	813.959	1679.87	452.221	461.4	2147.09	1600.93	1291.58	329.266	513.636	513.762	405.405	548.731	430.064	943.66	811.211	687.006		rno-miR-22-5p	2.24728	1.82381	1.51404	1.86171	0.212515	-0.157664	0.279069	-0.0724773	0.0163091	0.133661	1.06124	0.843048	0.603293	0.835859	0.132246								1159	607	426	785	952	1343
119	cpo-miR-424-5p_R-1	CAGCAGCAATTCATGTTTTGA	0.000672747	0	5.36914	15.6421	22.1726	5.55761	10.5498	0	15.1001	15.3767	16.4496	28.5608	16.1061	21.8508	0	0	0		cpo-miR-424-5p_R-1	-1.4929	-0.568221	#NUM!	#NUM!	#NUM!	0.868602	0.0421695	0.482252	0.464341	0.238739	#NUM!	#NUM!	#NUM!	#NUM!	#NUM!								3	4	0	36	28.5	43
120	rno-miR-217-5p_R-3	TACTGCATCAGGAACTGAC	0.000714903	331.365	85.9981	29.015	27.7765	55.5761	187.259	15.1594	40.6863	19.9628	26.3958	38.8745	23.5973	20.8576	282.497	290.731	420.868		rno-miR-217-5p_R-3	0.937667	2.69016	-0.936582	0.897083	1.04715	0.422026	-0.298176	-0.476223	-0.117458	0.274595	3.28337	3.32482	3.8585	3.48889	0.18519								30	71	5	97	37	69
121	rno-miR-92b-3p	TATTGCACTCGTCCCGGCCTCC	0.000729789	586.426	2182.01	835.445	867.241	2326.79	2521.4	1697.86	1135.44	706.79	664.103	1190.83	646.116	764.779	418.736	622.59	717.952		rno-miR-92b-3p	1.47772	1.59361	1.0231	1.36481	0.1741	0.511349	-0.370751	-0.127502	0.00436527	0.263038	-0.996503	-0.424262	-0.218658	-0.546474	0.23271								1256	956	560	2707	1310	1736
122	rno-miR-1306-5p_R-1	CCACCTCCCCTGCAAACGTCC	0.000743197	40.2846	8.97997	25.1444	25.5835	11.1152	15.8247	0	19.2945	28.5953	27.5435	24.5941	24.3464	27.8102	42.074	35.455	43.3247		rno-miR-1306-5p_R-1	-1.1777	-0.668062	#NUM!	#NUM!	#NUM!	-0.0319293	-0.0465304	0.145372	0.0223042	0.0616783	0.74269	0.495751	0.78495	0.674463	0.0901851								6	6	0	46	53	72
123	rno-miR-376a-5p_R+1	GGTAGATTCTCCTTCTATGAGT	0.000744493	120.354	44.5335	114.99	154.384	48.166	36.9243	48.5102	80.9532	122.474	141.543	157.878	174.17	131.105	120.211	119.129	121.722		rno-miR-376a-5p_R+1	-1.25542	-1.63887	-1.24515	-1.37981	0.129561	0.457301	0.598991	0.189213	0.415168	0.120154	0.0640645	0.0510143	0.0820772	0.0657187	0.00900516								26	14	16	193	227	370
124	rno-miR-99a-5p_R-1	AACCCGTAGATCCGATCTTGT	0.000777826	16746.3	43607.7	65101.8	65038.2	51311.6	46077.6	33434.1	53989.9	77857.7	63457.6	76791	53415.5	64908.2	18849.2	16900.7	14489		rno-miR-99a-5p_R-1	-0.343413	-0.498633	-0.961375	-0.60114	0.185607	0.23824	-0.285439	-0.00429704	-0.0171654	0.15131	-1.7882	-1.94561	-2.16774	-1.96718	0.110093								27698	17470.5	11027.5	128717	144306	165882
125	rno-miR-100-5p_R-1_1ss16AT	AACCCGTAGATCCGATCTTGT	0.000777826	16746.3	43607.7	65101.8	65038.2	51311.6	46077.6	33434.1	53989.9	77857.7	63457.6	76791	53415.5	64908.2	18849.2	16900.7	14489		rno-miR-100-5p_R-1_1ss16AT	-0.343413	-0.498633	-0.961375	-0.60114	0.185607	0.23824	-0.285439	-0.00429704	-0.0171654	0.15131	-1.7882	-1.94561	-2.16774	-1.96718	0.110093								27698	17470.5	11027.5	128717	144306	165882
126	rno-miR-181a-2-3p_R+3	ACCACCAACCGTTGACTGTACC	0.000784518	18.0504	28.2363	170.593	180.587	18.5254	23.737	42.4464	238.246	126.251	147.281	219.76	145.704	176.297	0	39.7096	14.4416		rno-miR-181a-2-3p_R+3	-3.20298	-2.84534	-2.00684	-2.68505	0.354475	0.365373	-0.227515	0.0474491	0.0617689	0.171302	#NUM!	-2.10299	-3.56226	#NUM!	#NUM!								10	9	14	568	234	385
127	rno-miR-344b-1-3p	GATATAACCAAAGCCCGACTGT	0.000789201	29.9344	4.39575	123.632	102.076	0	13.1872	0	161.068	78.2324	131.597	119.797	80.1559	106.275	26.0458	39.0005	24.757		rno-miR-344b-1-3p	#NUM!	-3.22884	#NUM!	#NUM!	#NUM!	-0.0454638	-0.625174	-0.218259	-0.296299	0.171837	-2.24693	-1.66449	-2.32015	-2.07719	0.20743								0	5	0	384	145	344
128	rno-miR-30a-5p_R+1	TGTAAACATCCTCGACTGGAAGC	0.000800522	29445.1	29365.6	13075.3	14593.5	28608.7	32176.9	27311.2	13387.5	12096.1	13742.3	16401.9	13437.7	13940.8	26152	37407.9	24775.5		rno-miR-30a-5p_R+1	1.12961	1.29918	1.06265	1.16382	0.0703894	0.327018	0.0394465	0.0924749	0.15298	0.0883552	1.00008	1.5165	0.922074	1.14622	0.186506								15443	12200	9008	31917	22419.5	35923
129	rno-miR-129-5p	CTTTTTGCGGTCTGGGCTTGC	0.00080063	3495.22	1850.04	5494.04	4658.12	1471.84	1710.39	2367.9	5286.5	5500.82	5694.8	3489.58	4907.86	5576.93	3639.4	2822.22	4024.04		rno-miR-129-5p	-1.90025	-1.68355	-1.21426	-1.59935	0.202453	-0.654814	-0.162773	0.0216036	-0.265328	0.201886	-0.594166	-0.961036	-0.449223	-0.668142	0.152307								794.5	648.5	781	12603.5	10195.5	14886.5
130	rno-miR-148a-3p_R+1	TCAGTGCACTACAGAACTTTGT	0.000808898	531.814	884.792	3441.23	5379.77	970.729	743.761	939.885	4209.15	2674.47	3440.06	7409.95	4249.95	4479.42	617.085	493.534	484.824		rno-miR-148a-3p_R+1	-1.82578	-2.21001	-1.87237	-1.96939	0.121062	1.10654	0.304522	0.380389	0.597151	0.255635	-2.47938	-2.8017	-2.82739	-2.70282	0.111967								524	282	310	10035	4957	8992.5
131	rno-miR-23b-5p	GGGTTCCTGGCATGCTGATTT	0.000809229	4.81385	0	19.9648	27.6732	0	0	0	26.4251	15.107	18.3623	31.7343	23.9718	27.3135	0	0	14.4416		rno-miR-23b-5p	#NUM!	#NUM!	#NUM!	#NUM!	#NUM!	0.668583	0.263882	0.452158	0.461541	0.116921	#NUM!	#NUM!	-0.467232	#NUM!	#NUM!								0	0	0	63	28	48
132	rno-miR-212-5p_R-1	ACCTTGGCTCTAGACTGCTTACT	0.000812334	287.615	118.424	555.285	800.494	166.728	97.5856	90.9566	502.497	607.515	555.842	984.556	592.554	824.372	438.772	151.748	272.327		rno-miR-212-5p_R-1	-1.73573	-2.50849	-2.60998	-2.28473	0.27606	0.826245	0.0937186	0.570068	0.496677	0.214622	-0.339758	-1.87156	-1.02789	-1.07973	0.442951								90	37	30	1198	1126	1453
133	rno-miR-379-3p_L-1	TATGTAACATGGTCCACTAAC	0.000835695	203.343	92.2165	112.345	73.1902	82.4379	100.223	93.9885	121.22	101.432	114.382	72.1955	67.4208	79.9542	231.407	149.62	229.002		rno-miR-379-3p_L-1	-0.446554	-0.164719	-0.257377	-0.28955	0.0829339	-0.637953	-0.736667	-0.490688	-0.621769	0.0714677	1.0425	0.413372	1.02743	0.827766	0.207243								44.5	38	31	289	188	299
134	rno-miR-365-3p	TAATGCCCCTAAAAATCCTTAT	0.000862967	291.284	880.111	281.378	229.14	1072.62	931.02	636.696	341.43	213.116	289.589	291.955	183.909	211.556	180.317	398.515	295.02		rno-miR-365-3p	1.93056	1.7263	1.17809	1.61165	0.224654	0.0532373	-0.613518	-0.411472	-0.323918	0.197391	-0.641974	0.502122	0.0683046	-0.023849	0.333471								579	353	210	814	395	757
135	rno-miR-665	ACCAGGAGGCTGAGGTCCCTTA	0.000863689	25.1004	0	289.442	220.311	0	0	0	421.963	208.8	237.562	230.867	199.641	230.427	0	11.3456	63.9555		rno-miR-665	#NUM!	#NUM!	#NUM!	#NUM!	#NUM!	-0.326212	-0.535869	-0.328964	-0.397015	0.0694314	#NUM!	-4.67307	-2.17813	#NUM!	#NUM!								0	0	0	1006	387	621
136	rno-miR-107-3p	AGCAGCATTGTACAGGGCTATCA	0.000893397	3540.88	1934.84	2118.97	1911.06	1615.41	2060.73	2128.38	2380.92	1994.66	1981.34	1603.64	2091.29	2038.25	3362.58	4102.86	3157.2		rno-miR-107-3p	-0.391464	-0.0402123	0.00639304	-0.141761	0.125574	-0.402017	-0.0189697	-0.0560328	-0.159006	0.121975	0.666203	0.953263	0.57528	0.731582	0.113906								872	781.333	702	5676.33	3697	5179.33
137	bta-miR-96_L+2R-2	GCTTTGGCACTAGCACATTTTTG	0.000901657	75.2965	120.744	0.899224	0	88.9218	118.685	154.626	0	2.69767	0	0	0	0	48.0846	58.1463	119.659		bta-miR-96_L+2R-2	6.62771	7.04424	7.42589	7.03262	0.230487	#NUM!	#NUM!	#NUM!	#NUM!	#NUM!	5.74075	6.01486	7.05603	6.27055	0.400633								48	45	51	0	5	0
138	rno-miR-99b-3p_R+1	CAAGCTCGTGTCTGTGGGTCCGA	0.000925263	94.306	108.88	233.243	215.432	161.171	89.6733	75.7972	227.34	241.711	230.676	176.125	244.213	225.958	116.204	78.0011	88.7124		rno-miR-99b-3p_R+1	-0.533242	-1.37908	-1.62162	-1.17798	0.329884	-0.40523	0.0663097	-0.04578	-0.128233	0.142228	-1.00517	-1.58027	-1.39462	-1.32669	0.169456								87	34	25	542	448	603
139	rno-miR-24-1-5p_L+1R-2	GGTGCCTACTGAGCTGATATC	0.000929294	4.67489	11.45	40.6343	56.652	18.5254	15.8247	0	31.0391	48.0185	42.8454	72.1955	53.5621	44.1983	14.0247	0	0		rno-miR-24-1-5p_L+1R-2	-1.1332	-1.36052	#NUM!	#NUM!	#NUM!	0.829209	0.398514	0.121291	0.449671	0.205953	-1.53473	#NUM!	#NUM!	#NUM!	#NUM!								10	6	0	74	89	112
140	rno-miR-132-3p	TAACAGTCTACAGCCATGGTCG	0.000953624	2625.59	803.941	662.699	435.565	602.074	954.757	854.992	943.755	445.655	598.688	476.807	385.422	444.466	3534.22	1974.14	2368.42		rno-miR-132-3p	-0.138413	0.526779	0.367556	0.251974	0.200532	-0.474948	-0.781914	-0.576282	-0.611048	0.0903025	2.41496	1.5748	1.8375	1.94242	0.248145								325	362	282	2250	826	1565
141	rno-let-7d-5p	AGAGGTAGTAGGTTGCATAGTT	0.000956659	35180	42585.8	75249.3	77213	39683.7	43365.6	44708.2	62771.4	95866.9	67109.7	74533.9	76560.8	80544.3	34453.1	31648.9	39437.8		rno-let-7d-5p	-0.923134	-0.795128	-0.75114	-0.823134	0.0515874	-0.0137823	0.0249277	0.0981033	0.0364162	0.0328054	-1.12705	-1.24952	-0.932098	-1.10289	0.0924249								21421.2	16442.2	14746	149653	177684	175428
142	rno-miR-1843b-5p_L+1R-1_1ss23AT	TATGGAGGTCTCTGTCTGACTTT	0.000964669	308.353	134.231	273.386	264.003	159.318	85.7171	157.658	250.829	288.921	280.408	237.214	258.072	296.724	338.596	268.749	317.714		rno-miR-1843b-5p_L+1R-1_1ss23AT	-0.779028	-1.67328	-0.794139	-1.08215	0.295599	-0.204751	-0.083165	0.118185	-0.0565769	0.0941668	0.308625	-0.024678	0.216792	0.166913	0.0993958								86	32.5	52	598	535.5	733
143	rno-miR-191a-3p	GCTGCACTTGGATTTCGTTCCC	0.00103463	6.96256	0	29.1913	27.6908	0	0	0	39.0085	18.3442	30.2213	32.5276	24.721	25.8237	0	8.50921	12.3785		rno-miR-191a-3p	#NUM!	#NUM!	#NUM!	#NUM!	#NUM!	0.156126	-0.239805	-0.176844	-0.0868409	0.122835	#NUM!	-1.77844	-1.23771	#NUM!	#NUM!								0	0	0	93	34	79
144	mmu-miR-486b-5p_R+1	TCCTGTACTGAGCTGCCCCGAGT	0.00106175	355.955	344.285	1146.31	1067.44	291.775	295.394	445.687	1080.91	1508	850.022	1218.2	959.623	1024.51	377.664	242.512	447.688		mmu-miR-486b-5p_R+1	-1.97407	-1.95628	-1.3629	-1.76442	0.200827	0.0877515	-0.256459	-0.16207	-0.110259	0.102686	-1.60182	-2.24087	-1.35643	-1.73304	0.26361								157.5	112	147	2577	2795	2222
145	rno-miR-126a-3p_R-1	TCGTACCGTGAGTAATAATGC	0.00108219	8301.79	20035.6	20293.2	44056.2	21091.1	22088.6	16927	16226.3	22356.1	22297.2	58004.7	34348.7	39815.2	8260.53	9518.97	7125.88		rno-miR-126a-3p_R-1	0.0556393	0.122307	-0.261669	-0.0279074	0.118455	1.51517	0.759257	0.972322	1.08225	0.22503	-1.29669	-1.09212	-1.50986	-1.29956	0.120599								11385	8375	5583	38685	41436	58286
146	rno-miR-423-3p	AGCTCGGTCTGAGGCCCCTCAGT	0.00109627	1302.47	1980.02	3521.5	4317.75	1997.03	1672.14	2270.88	3570.33	3972.05	3022.13	5407.52	3405.5	4140.24	1352.38	896.303	1658.72		rno-miR-423-3p	-0.818332	-1.07449	-0.632938	-0.841921	0.128011	0.618776	-0.0483245	0.233522	0.267991	0.193345	-1.38069	-1.97413	-1.08612	-1.48032	0.261141								1078	634	749	8512	7362	7900
147	rno-let-7f-1-3p_R+1	CTATACAATCTATTGCCTTCCT	0.00110124	54.0242	91.6303	9.94022	9.83079	72.2489	84.3984	118.244	12.164	8.09301	9.5637	16.6605	7.86576	4.9661	26.0458	63.8191	72.2078		rno-let-7f-1-3p_R+1	2.86163	3.08587	3.57234	3.17328	0.209769	0.745081	-0.337691	-1.00117	-0.197925	0.508919	1.3897	2.68264	2.8608	2.31105	0.463536								39	32	39	29	15	25
148	rno-miR-758-3p_R+1	TTTGTGACCTGGTCCACTAACCC	0.00112358	25.7872	5.55761	159.693	196.328	16.6728	0	0	205.948	123.553	149.576	273.708	141.958	173.317	0	34.0368	43.3247		rno-miR-758-3p_R+1	-3.25973	#NUM!	#NUM!	#NUM!	#NUM!	0.77734	-0.169831	0.118114	0.241875	0.28034	#NUM!	-2.23013	-1.88204	#NUM!	#NUM!								9	0	0	491	229	391
149	rno-miR-145-3p_R+1	GGATTCCTGGAAATACTGTTCT	0.00113221	16.8611	14.0664	477.522	761.777	0	42.1992	0	606.939	365.804	459.823	1098.01	518.391	668.934	42.074	8.50921	0		rno-miR-145-3p_R+1	#NUM!	-3.50028	#NUM!	#NUM!	#NUM!	1.20125	0.118474	0.486295	0.602005	0.317879	-3.50457	-5.8104	#NUM!	#NUM!	#NUM!								0	16	0	1447	678	1202
150	rno-miR-379-5p	TGGTAGACTATGGAACGTAGG	0.00114377	7110.56	5912.01	2533.36	2472.54	5059.28	8207.74	4469	2302.76	3000.89	2296.44	2327.71	2858.64	2231.27	6936.2	6925.08	7470.41		rno-miR-379-5p	0.997878	1.69593	0.818899	1.1709	0.267551	-0.122143	0.174277	-0.18319	-0.0436851	0.110397	1.45309	1.45078	1.56013	1.488	0.0360729								2731	3112	1474	5490	5562	6003
151	rno-miR-322-3p	AAACATGAAGCGCTGCAACA	0.001151	18.8674	37.8877	152.154	265.581	74.1015	39.5617	0	151.001	150.53	154.932	371.291	195.52	229.93	0	29.7822	26.82		rno-miR-322-3p	-1.03796	-1.94336	#NUM!	#NUM!	#NUM!	1.28702	0.361784	0.595662	0.748154	0.277761	#NUM!	-2.35301	-2.50415	#NUM!	#NUM!								40	15	0	360	279	405
152	rno-miR-21-3p_1ss6GC	CAACACCAGTCGATGGGCTGTC	0.0011687	0	4.9401	29.2206	43.9048	14.8203	0	0	33.9752	28.0558	25.6307	61.8818	32.5867	37.2457	0	0	0		rno-miR-21-3p_1ss6GC	-0.97941	#NUM!	#NUM!	#NUM!	#NUM!	1.08253	0.157301	0.350092	0.529975	0.281828	#NUM!	#NUM!	#NUM!	#NUM!	#NUM!								8	0	0	81	52	67
153	rno-miR-331-5p	GGTCTTGTTTGGGTTTGTT	0.00120289	22.3065	0	43.3188	56.3854	0	0	0	55.367	30.2139	44.3756	72.1955	43.8235	53.1373	26.0458	9.92741	30.9462		rno-miR-331-5p	#NUM!	#NUM!	#NUM!	#NUM!	#NUM!	0.736915	0.016712	0.29473	0.349452	0.209697	-0.733943	-2.1255	-0.485232	-1.11489	0.510381								0	0	0	132	56	116
154	rno-miR-30c-5p	TGTAAACATCCTACACTCTCAGC	0.00124435	37720.9	44974	27863.1	26604.6	48441.1	41380.3	45100.8	20408	30915.1	32266	26901.3	26389.4	26522.9	35832	40583	36747.6		rno-miR-30c-5p	0.797877	0.570589	0.6948	0.687755	0.0657068	-0.0506791	-0.0783926	-0.071113	-0.0667282	0.00829517	0.362896	0.542522	0.399296	0.434905	0.0548253								26148.5	15689.5	14875.5	48654.7	57299.7	84345
155	rno-miR-34c-5p	AGGCAGTGTAGTTAGCTGATTGC	0.00135379	186.263	625.416	1004.01	1136.07	807.706	680.462	388.081	744.937	1274.38	992.712	1147.19	986.217	1274.8	92.1621	148.911	317.714		rno-miR-34c-5p	-0.313871	-0.561187	-1.37134	-0.7488	0.319354	0.192336	-0.0257965	0.344495	0.170345	0.107458	-3.44546	-2.75325	-1.65997	-2.61956	0.519742								436	258	128	1776	2362	2595
156	rno-miR-764-5p	GGTGCTCACATGTCCTCCTCCA	0.001362	13.8987	0	0.63758	1.49824	0	0	0	0	0	1.91274	0	4.49472	0	20.0352	11.3456	10.3154		rno-miR-764-5p	#NUM!	#NUM!	#NUM!	#NUM!	#NUM!	#NUM!	2.81755	#NUM!	#NUM!	#NUM!	4.97379	4.15338	4.01605	4.38107	0.298997								0	0	0	0	0	5
157	mmu-miR-1298-3p_L+2R-3	TACATCTGGGCAACTGATTGA	0.00137543	46.1556	6.15405	28.0539	46.4276	0	18.4621	0	23.0696	25.8976	35.1944	49.9815	50.5656	38.7356	48.0846	55.3099	35.0724		mmu-miR-1298-3p_L+2R-3	#NUM!	-0.60363	#NUM!	#NUM!	#NUM!	0.833194	0.849957	0.465459	0.716203	0.125465	0.777374	0.979336	0.322134	0.692948	0.194357								0	7	0	55	48	92
158	rno-miR-205	TCCTTCATTCCACCGGAGTCTGT	0.00147725	598.561	843.929	1.11852	87.5868	550.203	799.147	1182.44	3.35557	0	0	102.343	68.5445	91.8728	609.071	398.515	788.097		rno-miR-205	8.94222	9.48072	10.0459	9.48963	0.318649	6.51567	5.93737	6.35997	6.271	0.172766	9.08887	8.47689	9.46063	9.0088	0.28679								297	303	390	8	0	0
159	rno-miR-485-3p	CATACACGGCTCTCCTCTCTTC	0.00149166	1648.94	800.556	712.474	572.757	624.305	725.299	1052.06	478.169	924.762	734.492	442.693	669.714	605.864	1462.57	1493.37	1990.87		rno-miR-485-3p	-0.190587	0.0257369	0.562313	0.132488	0.223802	-0.686531	-0.089294	-0.233844	-0.336556	0.179894	1.0376	1.06766	1.48249	1.19592	0.14355								337	275	347	1140	1714	1920
160	rno-miR-154-5p	TAGGTTATCCGTGTTGCCTTCG	0.0015468	212.715	38.9386	94.7616	75.3649	37.0507	34.2868	45.4783	74.6615	81.4697	128.154	50.7748	91.3927	83.9271	276.486	202.803	158.857		rno-miR-154-5p	-1.3548	-1.46665	-1.05912	-1.29352	0.121566	-0.900189	-0.0522239	-0.175166	-0.37586	0.264556	1.54483	1.0977	0.745356	1.1293	0.231329								20	13	15	178	151	335
161	rno-miR-3547_R-1_1ss22AT	TGAGCACCACCCCTCTCTCAGT	0.00164325	73.3519	18.3158	49.7463	33.7468	25.9355	29.0119	0	50.7531	54.4929	43.993	27.7675	39.7034	33.7695	88.155	63.8191	68.0816		rno-miR-3547_R-1_1ss22AT	-0.939662	-0.777944	#NUM!	#NUM!	#NUM!	-0.841194	-0.325329	-0.558871	-0.575131	0.149139	0.825453	0.359397	0.452675	0.545842	0.142375								14	11	0	121	101	115
162	rno-miR-29b-3p	TAGCACCATTTGAAATCAGTGTT	0.00171243	7641.42	5396.52	2061.14	2163.85	5488.14	4285.2	6416.23	1510.95	2539.72	2132.74	2012.15	2482.21	1997.2	7078.12	10112.8	5733.3		rno-miR-29b-3p	1.41288	1.05592	1.63829	1.36903	0.169538	-0.0347017	0.268185	-0.0454621	0.0626737	0.102802	1.77992	2.29468	1.47593	1.85018	0.238949								2962.5	1624.75	2116.25	3602.25	4707.25	5575.08
163	cgr-miR-1260_R+2	ATCCCACCGCTGCCACCAAA	0.00180335	71.4513	87.6421	34.4508	20.0463	79.6591	92.3107	90.9566	26.0057	41.0046	36.3421	15.0738	21.7245	23.3407	102.18	48.2188	63.9555		cgr-miR-1260_R+2	1.2093	1.42196	1.40064	1.34397	0.0676139	-1.1925	-0.665215	-0.561691	-0.806467	0.195314	1.5685	0.48506	0.892531	0.98203	0.315947								43	35	30	62	76	95
164	rno-miR-434-5p	AGCTCGACTCATGGTTTGAACCA	0.0018133	158.044	150.861	928.471	974.784	105.595	92.3107	254.678	1242.4	619.925	923.089	1299.52	760.732	864.101	90.1586	144.657	239.317		rno-miR-434-5p	-3.13632	-3.33029	-1.86618	-2.7776	0.459135	0.485048	-0.28747	-0.103657	0.0313069	0.232993	-3.36432	-2.68223	-1.95593	-2.66749	0.406633								57	35	84	2962	1149	2413
165	rno-miR-376b-3p	ATCATAGAGGAACATCCACTT	0.00188489	2180.85	752.817	345.431	318.625	828.084	957.394	472.974	413.994	266.53	355.77	304.649	318.002	333.225	1809.18	3097.35	1636.02		rno-miR-376b-3p	1.26138	1.47071	0.453364	1.06182	0.310171	-0.18125	-0.119364	-0.0519005	-0.117505	0.0373516	2.38887	3.16457	2.24372	2.59905	0.285844								447	363	156	987	494	930
166	rno-miR-324-3p_R-3	CCACTGCCCCAGGTGCTGC	0.00192698	549.438	223.037	108.76	55.1421	277.88	303.307	87.9247	172.393	76.6138	77.2747	49.9815	63.3007	52.144	665.17	355.969	627.176		rno-miR-324-3p_R-3	1.35331	1.47962	-0.306813	0.842041	0.575583	-1.12169	-0.780861	-1.06058	-0.987709	0.104918	2.61257	1.7106	2.52772	2.28363	0.287561								150	115	29	411	142	202
167	PC-3p-7005_251	CGATCCCGCTCAGCTCCACC	0.00192884	2.36367	12.5365	46.5851	107.656	9.26268	13.1872	15.1594	27.6835	60.4278	51.644	154.705	94.7637	73.4983	0	7.09101	0		PC-3p-7005_251	-2.33037	-1.82073	-1.61965	-1.92358	0.211513	1.73158	1.02447	0.657842	1.13796	0.315112	#NUM!	-2.71581	#NUM!	#NUM!	#NUM!								5	5	5	66	112	135
168	rno-miR-192-5p	CTGACCTATGAATTGACAGCC	0.0020215	3142.89	1875.28	3748.68	4655.08	2237.86	2160.07	1227.91	3081.26	4182.47	3982.33	5340.88	3847.48	4776.89	3159.56	2918.66	3350.44		rno-miR-192-5p	-0.744261	-0.795305	-1.61017	-1.04991	0.280518	0.510693	0.0375306	0.349688	0.299304	0.138894	-0.246662	-0.361078	-0.162032	-0.256591	0.0576737								1208	819	405	7346	7752	10410
169	rno-miR-17-2-3p	ACTGCACTGCAAGCACTTCTTAC	0.00215458	120.671	291.724	193.956	177.497	320.489	284.845	269.838	129.19	214.735	237.945	168.192	183.534	180.766	88.155	141.82	132.037		rno-miR-17-2-3p	0.724542	0.554443	0.476361	0.585115	0.0732668	-0.205626	-0.0796811	-0.101609	-0.128972	0.0388462	-1.13762	-0.45167	-0.554788	-0.714692	0.213548								173	108	89	308	398	622
170	rno-miR-486	TCCTGTACTGAGCTGCCCCGAG	0.00220864	373.921	532.567	1306.79	1384.16	479.807	472.103	645.792	1483.16	1462.68	974.541	1835.03	1152.9	1164.55	416.733	232.585	472.445		rno-miR-486	-1.44551	-1.46886	-1.01689	-1.31042	0.146918	0.489775	-0.180769	-0.166259	0.0475825	0.221136	-1.64884	-2.4902	-1.46781	-1.86895	0.314991								259	179	213	3536	2711	2547.5
171	rno-miR-433-5p_R-1	TACGGTGAGCCTGTCATTATT	0.0023159	78.8035	22.6042	129.553	109.743	12.9678	18.4621	36.3826	88.5033	146.753	153.402	80.129	119.485	129.615	80.1409	73.7465	82.5232		rno-miR-433-5p_R-1	-3.32054	-2.8109	-1.83222	-2.65455	0.436695	-0.693143	-0.116714	0.000694833	-0.269721	0.214407	-0.692928	-0.812894	-0.650668	-0.71883	0.0485883								7	7	12	211	272	401
172	rno-miR-142-3p_L-1R-4	GTAGTGTTTCCTACTTTA	0.00239305	132.131	218.312	15.6063	13.5329	300.111	242.645	112.18	15.939	16.7256	14.1543	15.0738	13.1096	12.4152	146.257	107.783	142.353		rno-miR-142-3p_L-1R-4	4.2653	3.95865	2.84562	3.68985	0.431302	-0.0500845	-0.251502	-0.330013	-0.210533	0.0833642	3.22831	2.78794	3.18927	3.06851	0.140737								162	92	37	38	31	37
173	rno-miR-224-5p	CAAGTCACTAGTGGTTCCGTTT	0.00244761	110.115	340.761	597.247	1040.58	489.07	327.044	206.168	401.83	795.813	594.097	1383.61	774.216	963.92	160.282	97.8559	72.2078		rno-miR-224-5p	-0.288287	-0.868843	-1.5345	-0.897212	0.360032	1.21204	0.374409	0.690586	0.759013	0.244213	-1.89772	-2.6096	-3.0481	-2.51847	0.335199								264	124	68	958	1475	1553
174	rno-miR-27b-3p	TTCACAGTGGCTAAGTTCTGC	0.00252177	2358.63	3078.88	7774.63	11120	3796.77	3381.21	2058.65	9523.12	5666.46	8134.31	14778.3	7777.55	10804.2	2203.88	2803.78	2068.24		rno-miR-27b-3p	-1.034	-1.20123	-1.91707	-1.3841	0.270823	0.92663	0.000542719	0.474753	0.467309	0.267364	-1.81873	-1.4714	-1.91037	-1.7335	0.133694								2049.5	1282	679	22704	10502.5	21263.5
175	rno-miR-186-5p_R+1	CAAAGAATTCTCCTTTTGGGCTT	0.00254089	387.773	457.96	837.457	959.939	524.268	400.892	448.719	947.95	680.353	884.069	1046.44	821.785	1011.59	292.514	621.172	249.633		rno-miR-186-5p_R+1	-0.675711	-1.0628	-0.900202	-0.879571	0.112218	0.3214	-0.027254	0.272544	0.188897	0.108992	-1.51751	-0.431022	-1.74621	-1.23158	0.405687								283	152	148	2260	1261	2311
176	oan-miR-27b-3p_R+2	TTCACAGTGGCTAAGTTCTGCGA	0.00260927	10.0139	0	17.7887	23.9793	0	0	0	13.4223	21.5814	18.3623	20.6273	28.4666	22.8441	0	15.6002	14.4416		oan-miR-27b-3p_R+2	#NUM!	#NUM!	#NUM!	#NUM!	#NUM!	0.213596	0.678311	0.360861	0.417589	0.137117	#NUM!	-0.189391	-0.300731	#NUM!	#NUM!								0	0	0	32	40	48
177	rno-miR-183-3p	TGAATTACCGAAGGGCCATAA	0.00262273	314.292	452.362	729.323	805.63	305.669	369.243	682.174	638.398	814.697	734.875	852.859	744.626	819.406	374.659	279.386	288.831		rno-miR-183-3p	-1.25459	-0.981988	-0.0964173	-0.777665	0.349596	0.225749	0.029957	0.168021	0.141242	0.0580844	-0.96098	-1.3843	-1.33633	-1.2272	0.13383								165	140	225	1522	1510	1921
178	rno-miR-874-3p_R+1	CTGCCCTGGCCCGAGGGACCGAC	0.0028228	60.9749	16.0544	352.676	241.807	11.1152	15.8247	21.2232	516.339	270.846	270.844	305.442	194.022	225.958	114.201	21.273	47.4508		rno-miR-874-3p_R+1	-4.98774	-4.4781	-4.05463	-4.50682	0.269747	-0.207445	-0.862123	-0.642293	-0.57062	0.192357	-1.62677	-4.05125	-2.89384	-2.85729	0.700125								6	6	7	1231	502	708
179	rno-miR-17-5p	CAAAGTGCTTACAGTGCAGGTAG	0.00287915	329.489	798.776	341.93	247.586	1029.08	832.115	535.128	381.696	290.809	353.283	276.882	220.054	245.822	354.624	323.35	310.494		rno-miR-17-5p	1.58959	1.28308	0.646185	1.17295	0.277849	-0.30443	-0.635841	-0.476086	-0.472119	0.0956906	0.05259	-0.0806027	-0.139136	-0.0557161	0.056728								555.5	315.5	176.5	910	539	923.5
180	rno-let-7e-5p	TGAGGTAGGAGGTTGTATAGTT	0.00290484	7468.9	8294.45	16392.2	14495.5	7957.57	8762.27	8163.51	18462.1	19431	11283.4	13908.6	15232	14346	7708.69	6815.59	7882.41		rno-let-7e-5p	-1.04261	-0.903632	-1.00575	-0.983996	0.0415669	-0.237033	-0.105901	-0.192364	-0.178433	0.03849	-1.08845	-1.2661	-1.0563	-1.13695	0.0652377								4295.5	3322.25	2692.55	44015.5	36014.3	29495.5
181	PC-3p-1155_2882	CGGTCGAACTTGACTATCTAG	0.00295646	1035	1172.12	85.6183	160.923	1356.06	1408.4	751.908	91.4394	93.8789	71.5365	272.915	95.1383	114.717	1150.02	541.753	1413.21		PC-3p-1155_2882	3.98536	4.03999	3.13457	3.71997	0.293127	1.67246	0.152107	0.422087	0.748885	0.468318	3.7476	2.66164	4.04491	3.48472	0.420392								732	534	248	218	174	187
182	rno-miR-154-3p	AATCATACACGGTTGACCTATT	0.00298326	343.279	168.385	37.6376	28.2853	198.221	137.147	169.786	19.714	53.4139	39.785	18.2472	33.3359	33.2729	276.486	511.971	241.38		rno-miR-154-3p	2.39687	1.86548	2.17347	2.14527	0.154044	-1.0445	-0.175101	-0.17783	-0.46581	0.289346	2.87696	3.76581	2.68106	3.10795	0.33376								107	52	56	47	99	104
183	rno-let-7c-5p	TGAGGTAGTAGGTTGTATGGTT	0.00306362	9583.44	21083.1	24619.4	21867.6	22438.9	19458.4	21351.9	31668.4	23444.4	18745.5	23118.9	20332.5	22151.5	9229.4	9706.74	9814.18		rno-let-7c-5p	-0.133797	-0.339402	-0.205433	-0.226211	0.0602553	-0.0907266	-0.276009	-0.152397	-0.173044	0.0544736	-1.41549	-1.34274	-1.32686	-1.3617	0.0272846								12112.5	7377.75	7042.45	75500.4	43453.1	49001.7
184	rno-miR-455-5p	TATGTGCCTTTGGACTACATCG	0.00310239	13.3668	20.9572	57.2481	55.8401	31.4931	13.1872	18.1913	43.203	63.1255	65.4157	53.9483	61.4279	52.144	0	7.09101	33.0093		rno-miR-455-5p	-0.86219	-2.11808	-1.65398	-1.54475	0.366636	-0.0856506	0.101666	-0.134725	-0.0395698	0.0720248	#NUM!	-3.01316	-0.794355	#NUM!	#NUM!								17	5	6	103	117	171
185	rno-miR-33-5p_R-1	GTGCATTGTAGTTGCATTGC	0.00312815	71.8656	15.1551	509.837	533.491	29.6406	15.8247	0	364.499	551.404	613.607	318.136	812.046	470.29	60.1057	116.293	39.1985		rno-miR-33-5p_R-1	-4.10439	-5.00979	#NUM!	#NUM!	#NUM!	-0.680391	0.671527	-0.116486	-0.0417835	0.392048	-3.08446	-2.13228	-3.70116	-2.97263	0.456337								16	6	0	869	1022	1604
186	rno-miR-21-5p	TAGCTTATCAGACTGATGTTGA	0.00316987	6917.56	110149	8644.7	10406.8	156054	121834	52557.8	7612.54	9119.75	9201.81	10715.9	10444.2	10060.3	6978.27	7855.42	5918.98		rno-miR-21-5p	4.17409	3.81696	2.60402	3.53169	0.475155	0.309862	0.272819	0.218789	0.267157	0.0264424	-0.308946	-0.138128	-0.546468	-0.33118	0.118401								84238	46194	17335	18149	16903	24054
187	PC-3p-895_4034	AGACGGTCGAACTTGACTATCTAG	0.00318754	705.945	820.957	45.1931	67.1567	745.646	995.637	721.589	56.835	38.5767	40.1675	98.7729	48.3183	54.3788	952.676	246.058	919.102		PC-3p-895_4034	4.04432	4.46145	3.997	4.16759	0.147562	1.12801	0.0964663	0.266942	0.497141	0.319252	4.39781	2.44482	4.34605	3.72956	0.642543								402.5	377.5	238	135.5	71.5	105
188	oan-miR-103-3p_R+1	AGCAGCATTGTACAGGGCTATGAG	0.00323347	38.8332	0	32.9146	32.3357	0	0	0	46.5586	21.5814	30.6038	38.8745	27.3429	30.7898	28.0493	36.8732	51.577		oan-miR-103-3p_R+1	#NUM!	#NUM!	#NUM!	#NUM!	#NUM!	0.240096	-0.267562	-0.0962745	-0.0412468	0.149109	-0.230761	0.163847	0.648	0.193695	0.254115								0	0	0	111	40	80
189	rno-miR-485-5p_R+1	AGAGGCTGGCCGTGATGAATTCG	0.00323963	50.1846	26.272	354.963	343.463	29.6406	15.8247	33.3508	554.509	257.897	252.482	395.092	333.359	301.939	32.0564	7.09101	111.406		rno-miR-485-5p_R+1	-3.58202	-4.48742	-3.41188	-3.8271	0.33379	0.154521	-0.0905921	-0.23341	-0.0564939	0.113277	-3.46898	-5.64553	-1.67184	-3.59545	1.14885								16	6	11	1322	478	660
190	rno-miR-760-3p_R+2	CGGCTCTGGGTCTGTGGGGAGT	0.00327272	93.9356	34.0717	208.459	146.955	9.26268	47.4741	45.4783	288.16	192.614	144.603	146.771	150.573	143.52	110.194	80.8375	90.7755		rno-miR-760-3p_R+2	-4.49219	-2.13455	-2.19651	-2.94108	0.775759	-0.506196	-0.469298	-0.538509	-0.504668	0.0199939	-0.91972	-1.36667	-1.19939	-1.16192	0.130375								5	18	15	687	357	378
191	rno-miR-152-3p	TCAGTGCATGACAGAACTTGG	0.00341693	1361.37	3522.63	1499.55	1921.48	4336.79	3848.04	2383.06	1401.79	1547.92	1548.94	2159.52	1797.51	1807.41	1300.29	1459.33	1324.5		rno-miR-152-3p	1.5321	1.35959	0.668287	1.18666	0.263927	0.526179	0.261473	0.269395	0.352349	0.086945	-0.2057	-0.0392246	-0.179085	-0.141337	0.0516308								2341	1459	786	3342	2869	4049
192	mmu-mir-6236-p3_4	CTGCCGAATCAACTAGCCCTGAAAA	0.00344764	246.795	313.829	8.31652	17.6637	360.318	259.789	321.38	14.0515	4.58604	6.31204	38.4778	8.80216	5.71101	227.4	101.401	411.584		mmu-mir-6236-p3_4	5.43715	4.96522	5.27216	5.22484	0.138274	2.20998	0.0818789	-0.542232	0.583207	0.833099	4.77311	3.60795	5.62907	4.67004	0.585716								194.5	98.5	106	33.5	8.5	16.5
193	mmu-mir-6236-p3_2	CCTGAAAATGGATGGCGC	0.00344764	246.795	313.829	8.31652	17.6637	360.318	259.789	321.38	14.0515	4.58604	6.31204	38.4778	8.80216	5.71101	227.4	101.401	411.584		mmu-mir-6236-p3_2	5.43715	4.96522	5.27216	5.22484	0.138274	2.20998	0.0818789	-0.542232	0.583207	0.833099	4.77311	3.60795	5.62907	4.67004	0.585716								194.5	98.5	106	33.5	8.5	16.5
194	mmu-mir-6236-p3_5	GAATCAACTAGCCCTGAAAA	0.00344764	246.795	313.829	8.31652	17.6637	360.318	259.789	321.38	14.0515	4.58604	6.31204	38.4778	8.80216	5.71101	227.4	101.401	411.584		mmu-mir-6236-p3_5	5.43715	4.96522	5.27216	5.22484	0.138274	2.20998	0.0818789	-0.542232	0.583207	0.833099	4.77311	3.60795	5.62907	4.67004	0.585716								194.5	98.5	106	33.5	8.5	16.5
195	mmu-mir-6236-p3_3	CGAATCAACTAGCCCTGAAAA	0.00344764	246.795	313.829	8.31652	17.6637	360.318	259.789	321.38	14.0515	4.58604	6.31204	38.4778	8.80216	5.71101	227.4	101.401	411.584		mmu-mir-6236-p3_3	5.43715	4.96522	5.27216	5.22484	0.138274	2.20998	0.0818789	-0.542232	0.583207	0.833099	4.77311	3.60795	5.62907	4.67004	0.585716								194.5	98.5	106	33.5	8.5	16.5
196	mmu-mir-6236-p3_1	CAACTAGCCCTGAAAATG	0.00344764	246.795	313.829	8.31652	17.6637	360.318	259.789	321.38	14.0515	4.58604	6.31204	38.4778	8.80216	5.71101	227.4	101.401	411.584		mmu-mir-6236-p3_1	5.43715	4.96522	5.27216	5.22484	0.138274	2.20998	0.0818789	-0.542232	0.583207	0.833099	4.77311	3.60795	5.62907	4.67004	0.585716								194.5	98.5	106	33.5	8.5	16.5
197	mmu-miR-136-5p_L+3R-2	AGGACTCCATTTGTTTTGATGAT	0.00362091	517.826	158.777	561.04	521.379	170.433	184.621	121.275	681.181	432.706	569.232	557.73	447.225	559.183	362.638	629.681	561.158		mmu-miR-136-5p_L+3R-2	-1.7189	-1.60353	-2.20982	-1.84408	0.185875	-0.00853652	-0.327103	-0.00478324	-0.113474	0.10682	-0.629574	0.166519	0.000303385	-0.15425	0.242457								92	70	40	1624	802	1488
198	rno-miR-151-5p	TCGAGGAGCTCACAGTCTAGT	0.0036252	9548.03	12959.6	17936.7	24694.9	14238.6	14941.2	9699.01	13335	23509.7	16965.2	28078.9	20783.8	25222.1	9272.31	8957.36	10414.4		rno-miR-151-5p	-0.333104	-0.263619	-0.887002	-0.494575	0.197236	0.646575	0.212548	0.491776	0.4503	0.126998	-0.95191	-1.00176	-0.784327	-0.912667	0.0657643								7686	5665	3199	31792	43574	44348
199	hsa-miR-6516-5p_R-1	TTTGCAGTAACAGGTGTGAGC	0.00374507	55.7768	16.2016	36.0319	30.2664	22.2304	26.3745	0	40.6863	31.8325	35.577	32.5276	29.9648	28.3068	66.1163	49.6371	51.577		hsa-miR-6516-5p_R-1	-0.69674	-0.450133	#NUM!	#NUM!	#NUM!	-0.14761	-0.266007	-0.348129	-0.253916	0.0581997	0.875729	0.462141	0.517452	0.618441	0.129631								12	10	0	97	59	93
200	rno-miR-9a-5p	TCTTTGGTTATCTAGCTGTATGA	0.00377989	27004.4	53689.5	74380.9	69521.2	58104.8	42912.2	60051.6	55444.4	79443.5	88254.9	55829.3	77148.7	75585.5	26845.9	28684.1	25483.2		rno-miR-9a-5p	-0.356275	-0.793546	-0.308731	-0.486184	0.154293	-0.41391	0.052708	0.0231769	-0.112675	0.150859	-1.47023	-1.37468	-1.54539	-1.46343	0.0493954								31365	16270.3	19806.7	132185	147245	230703
201	rno-miR-216b-5p	AAATCTCTGCAGGCAAATGTGA	0.00384742	181.293	100.755	82.5602	91.7337	90.7743	126.598	84.8928	72.5643	91.7208	83.3955	72.9888	104.877	97.3355	190.335	138.984	214.56		rno-miR-216b-5p	0.136838	0.616731	0.0401963	0.264588	0.178268	-0.177771	0.345178	0.23752	0.134976	0.159432	1.20502	0.751398	1.37787	1.11143	0.186802								49	48	28	173	170	218
202	rno-miR-199a-3p_R-1	ACAGTAGTCTGCACATTGGTT	0.00400326	470.571	1981.4	889.822	3152.53	3228.97	1975.45	739.78	619.942	1080.15	969.377	3188.5	3383.78	2885.3	390.687	585.717	435.31		rno-miR-199a-3p_R-1	1.85949	1.15059	-0.26642	0.914553	0.624941	1.84129	1.92705	1.69713	1.82182	0.0670795	-1.1875	-0.603313	-1.03147	-0.940763	0.174634								1743	749	244	1478	2002	2534
203	bta-miR-2478_L+2	TCGTATCCCACTTCTGACACCA	0.00406431	53.6737	289.667	153.234	115.163	281.586	390.342	197.073	112.412	178.586	168.704	110.277	122.481	112.73	18.0317	66.6555	76.334		bta-miR-2478_L+2	0.877839	1.34901	0.362993	0.86328	0.284731	-0.474607	-0.323174	-0.442857	-0.413546	0.0461062	-3.08713	-1.20094	-1.00534	-1.76447	0.663735								152	148	65	268	331	441
204	rno-miR-204-5p	TTCCCTTTGTCATCCTATGCCT	0.00412213	46290.1	85159.5	24638.5	26160.5	101746	100570	53162.6	30383.7	18247.6	25284.1	33779.5	19471.3	25230.5	42011.9	56287	40571.5		rno-miR-204-5p	2.04599	2.02921	1.1095	1.72823	0.309405	0.455238	-0.339561	0.0342574	0.0499779	0.229573	0.769885	1.19189	0.719554	0.893776	0.149763								54922.5	38131.5	17534.5	72437.5	33821	66094
205	mdo-miR-26-5p_R+4	TTCAAGTAATCCAGGATAGGCTAGA	0.00415895	304.558	316.984	175.164	171.334	313.079	316.494	321.38	199.657	164.018	161.818	183.265	153.944	176.793	320.564	215.567	377.544		mdo-miR-26-5p_R+4	0.837817	0.853469	0.875571	0.855619	0.0109517	0.0652261	-0.186301	0.0133535	-0.0359071	0.0766734	0.871903	0.299425	1.10793	0.759754	0.240038								169	120	106	476	304	423
206	rno-miR-376b-5p_R-1	GTGGATATTCCTTCTATGGTT	0.00424044	305.119	113.15	148.216	173.497	133.383	81.7609	124.307	125.834	166.177	152.637	132.491	236.535	151.466	278.49	377.951	258.917		rno-miR-376b-5p_R-1	-0.152128	-0.858215	-0.253787	-0.421377	0.220382	-0.161809	0.674353	0.0312955	0.18128	0.25276	0.909926	1.3505	0.804789	1.02174	0.167159								72	31	41	300	308	399
207	mdo-miR-22-3p	AAGCTGCCAGTTGAAGAACTGC	0.00424549	5.34273	6.79263	32.0943	36.625	20.3779	0	0	41.1058	22.6604	32.5166	39.6678	32.9613	37.2457	16.0282	0	0		mdo-miR-22-3p	-0.65531	#NUM!	#NUM!	#NUM!	#NUM!	0.305654	0.0384572	0.21476	0.186291	0.0784357	-1.0017	#NUM!	#NUM!	#NUM!	#NUM!								11	0	0	98	42	85
208	rno-mir-6331-p3	CTGAGACTAACTCACCTGTCT	0.00426419	174.199	87.5865	45.1881	60.8216	70.3964	92.3107	100.052	40.2669	47.479	47.8185	92.8228	44.9472	44.6949	112.197	199.966	210.434		rno-mir-6331-p3	0.639558	1.03055	1.14674	0.93895	0.153407	1.03853	-0.00771216	-0.015834	0.338329	0.35011	1.31202	2.14574	2.21935	1.89237	0.290952								38	35	33	96	88	125
209	bta-mir-1246-p3_1ss3CT_1	AATATATTAAATGGATTTT	0.00432932	203.466	129.856	0	1.32226	113.005	178.028	98.5363	0	0	0	3.96678	0	0	286.504	90.7649	233.128		bta-mir-1246-p3_1ss3CT_1	#DIV/0!	#DIV/0!	#DIV/0!	#DIV/0!	#DIV/0!	#DIV/0!	#DIV/0!	#DIV/0!	#DIV/0!	#DIV/0!	#DIV/0!	#DIV/0!	#DIV/0!	#DIV/0!	#DIV/0!								61	67.5	32.5	0	0	0
210	bta-mir-1246-p3_1ss3CT_2	AATATATTAAATGGATTTTTGGA	0.00432932	203.466	129.856	0	1.32226	113.005	178.028	98.5363	0	0	0	3.96678	0	0	286.504	90.7649	233.128		bta-mir-1246-p3_1ss3CT_2	#DIV/0!	#DIV/0!	#DIV/0!	#DIV/0!	#DIV/0!	#DIV/0!	#DIV/0!	#DIV/0!	#DIV/0!	#DIV/0!	#DIV/0!	#DIV/0!	#DIV/0!	#DIV/0!	#DIV/0!								61	67.5	32.5	0	0	0
211	PC-3p-2209_1172	TCGACTCCCGGTGTGGGAACCA	0.00433152	138.645	215.692	60.9243	59.4089	242.682	255.833	148.562	23.489	82.0092	77.2747	55.535	71.541	51.1508	126.222	188.621	101.091		PC-3p-2209_1172	1.99398	2.07011	1.28598	1.78336	0.249658	-0.133621	0.231752	-0.252261	-0.0513765	0.145648	1.05087	1.6304	0.730564	1.13728	0.263328								131	97	49	56	152	202
212	rno-miR-708-3p	CAACTAGACTGTGAGCTTCTAG	0.00436409	594.199	310.615	195.124	244.665	287.143	250.558	394.145	134.223	214.735	236.415	211.826	284.291	237.876	470.828	785.684	526.085		rno-miR-708-3p	0.557378	0.360751	1.01434	0.644155	0.193598	0.11849	0.542977	0.285819	0.315762	0.12345	1.27081	2.00956	1.43091	1.57042	0.224378								155	95	130	320	398	618
213	rno-miR-505-3p_R+3	GTCAACACTTGCTGGTTTCCTCT	0.00437171	615.78	523.278	394.117	354.169	461.282	514.303	594.25	460.133	307.534	414.682	395.885	318.002	348.62	679.195	629.681	538.464		rno-miR-505-3p_R+3	0.227026	0.383995	0.592447	0.401156	0.105837	0.00645941	-0.309588	-0.176966	-0.160032	0.0916272	0.785203	0.676	0.450227	0.637143	0.0986314								249	195	196	1097	570	1084
214	oan-miR-9-5p_L+3R+1	TGCTCTTTGGTTATCTAGCTGTATGA	0.00446042	38.412	165.701	1.53019	0.624267	201.926	73.8486	221.328	0	0	4.59058	0	1.8728	0	14.0247	72.3283	28.8831		oan-miR-9-5p_L+3R+1	7.04397	5.59279	7.17633	6.60436	0.507229	#NUM!	0.291484	#NUM!	#NUM!	#NUM!	3.19618	5.56277	4.23844	4.33247	0.684792								109	28	73	0	0	12
215	bta-mir-1246-p3_1ss2CT_1	ATATATTAAATGGATTTT	0.00448334	103.55	85.059	0	0.49661	87.0692	92.3107	75.7972	0	0	0	0	0	1.48983	172.303	72.3283	66.0186		bta-mir-1246-p3_1ss2CT_1	#DIV/0!	#DIV/0!	#DIV/0!	#DIV/0!	#DIV/0!	#DIV/0!	#DIV/0!	#DIV/0!	#DIV/0!	#DIV/0!	#DIV/0!	#DIV/0!	#DIV/0!	#DIV/0!	#DIV/0!								47	35	25	0	0	0
216	bta-mir-1246-p3_1ss2CT_2	ATATATTAAATGGATTTTT	0.00448334	103.55	85.059	0	0.49661	87.0692	92.3107	75.7972	0	0	0	0	0	1.48983	172.303	72.3283	66.0186		bta-mir-1246-p3_1ss2CT_2	#DIV/0!	#DIV/0!	#DIV/0!	#DIV/0!	#DIV/0!	#DIV/0!	#DIV/0!	#DIV/0!	#DIV/0!	#DIV/0!	#DIV/0!	#DIV/0!	#DIV/0!	#DIV/0!	#DIV/0!								47	35	25	0	0	0
217	rno-miR-15b-5p	TAGCAGCACATCATGGTTTACA	0.00448663	220.42	1085.11	313.524	349.912	1522.79	1065.53	667.015	257.96	373.897	308.716	426.033	324.744	298.959	210.37	197.13	253.759		rno-miR-15b-5p	2.28006	1.76492	1.08914	1.71138	0.34483	0.442386	0.0507236	-0.0686293	0.141494	0.154341	-0.575649	-0.66943	-0.30512	-0.516733	0.109215								822	404	220	615	693	807
218	rno-miR-381-5p_R+1	AGCGAGGTTGCCCTTTGTATATT	0.00452312	3.33921	0	21.0425	18.959	0	0	0	16.7779	29.1348	17.2147	10.3136	23.2227	23.3407	10.0176	0	0		rno-miR-381-5p_R+1	#NUM!	#NUM!	#NUM!	#NUM!	#NUM!	-1.02875	0.142234	0.149542	-0.245658	0.391552	-1.07076	#NUM!	#NUM!	#NUM!	#NUM!								0	0	0	40	54	45
219	rno-miR-652-3p_R+1	AATGGCGCCACTAGGGTTGTGT	0.00460919	716.814	1246.22	1276.08	1240.38	1404.22	1054.98	1279.46	1244.92	1444.87	1138.46	1309.83	1375.38	1035.93	719.265	731.792	699.384		rno-miR-652-3p_R+1	0.138048	-0.274509	0.00380688	-0.0442179	0.121491	0.0376582	0.108112	-0.3008	-0.0516767	0.126211	-0.827128	-0.802218	-0.867567	-0.832305	0.0190412								758	400	422	2968	2678	2976
220	rno-miR-532-3p	CCTCCCACACCCAAGGCTTGCA	0.0046771	336.541	535.639	151.658	99.7215	752.13	487.928	366.858	112.412	201.786	140.778	103.93	100.382	94.8525	406.715	243.931	358.976		rno-miR-532-3p	2.31016	1.68584	1.2744	1.7568	0.301095	-0.545217	-0.595323	-0.677068	-0.605869	0.0384257	1.42319	0.685646	1.24306	1.1173	0.222003								406	185	121	268	374	368
221	rno-miR-218a-5p	TTGTGCTTGATCTAACCATGT	0.00488671	1625.2	1393.84	777.501	708.592	1131.9	1665.55	1384.06	632.526	782.055	917.924	606.125	778.711	740.942	1587.79	2036.54	1251.26		rno-miR-218a-5p	0.541829	1.09908	0.831985	0.824298	0.160911	-0.359231	0.00224169	-0.0694849	-0.142158	0.110494	1.03011	1.3892	0.686462	1.03526	0.20288								611	631.5	456.5	1508	1449.5	2399.5
222	rno-miR-425-5p_R-1	AATGACACGATCACTCCCGTTG	0.00501704	500.649	638.365	343.659	336.052	770.655	598.701	545.74	434.966	249.804	346.206	387.158	307.139	313.857	530.934	455.243	515.77		rno-miR-425-5p_R-1	1.16511	0.800859	0.667236	0.877734	0.148775	0.171946	-0.162084	-0.130868	-0.0403352	0.106522	0.627555	0.405659	0.585751	0.539655	0.0680762								416	227	180	1037	463	905
223	mmu-miR-16-5p_R-1_1ss21CA	TAGCAGCACGTAAATATTGGA	0.00509766	120.715	157.099	76.9412	59.299	203.779	137.147	130.371	96.0533	67.4418	67.3285	67.4353	60.3042	50.1576	114.201	103.529	144.416		mmu-miR-16-5p_R-1_1ss21CA	1.40518	0.833899	0.760797	0.999958	0.203706	-0.190251	-0.351498	-0.617288	-0.386345	0.1245	0.569746	0.428203	0.908399	0.635449	0.14246								110	52	43	229	125	176
224	rno-let-7f-5p	TGAGGTAGTAGATTGTATAGTT	0.00511014	57182	67157.5	91439.8	99058.2	64471.4	66179.8	70821.2	78565.7	115432	80321.6	101095	92576.4	103503	55242.3	54493.9	61809.7		rno-let-7f-5p	-0.504162	-0.466432	-0.36864	-0.446411	0.0403822	0.144817	0.0178234	0.178783	0.113808	0.0489836	-0.727048	-0.746728	-0.564987	-0.679588	0.0575811								34801.7	25092.3	23358.8	187308	213947	209965
225	rno-miR-338-3p_R-2	TCCAGCATCAGTGATTTTGTT	0.0051131	419.078	258.986	550.214	518.939	290.848	216.271	269.838	598.55	438.102	613.99	529.169	493.296	534.352	534.941	371.569	350.724		rno-miR-338-3p_R-2	-0.919726	-1.34715	-1.0279	-1.09826	0.128305	-0.0562641	-0.15754	-0.0422016	-0.0853352	0.0363299	-0.0406134	-0.566363	-0.649658	-0.418878	0.190655								157	82	89	1427	812	1605
226	mmu-miR-3473a_1ss18AC	TGGAGAGATGGCTCAGCC	0.00528442	4.99676	2.70027	9.36239	15.1111	3.70507	4.39575	0	9.36764	10.431	8.28854	17.1894	15.2321	12.9119	4.67489	0	10.3154		mmu-miR-3473a_1ss18AC	-1.33738	-1.09077	#NUM!	#NUM!	#NUM!	0.87657	0.702167	0.463747	0.680828	0.119648	-1.00195	#NUM!	0.139851	#NUM!	#NUM!								2	1.66667	0	22.3333	19.3333	21.6667
227	rno-miR-345-5p	TGCTGACCCCTAGTCCAGTGC	0.00558762	68.6634	15.7515	46.2289	25.0061	12.9678	34.2868	0	53.6892	41.0046	43.993	15.8671	31.8376	27.3135	84.148	72.3283	49.5139		rno-miR-345-5p	-1.83387	-0.431141	#NUM!	#NUM!	#NUM!	-1.54275	-0.538064	-0.75918	-0.946666	0.304803	0.864133	0.645764	0.0990381	0.536312	0.227543								7	13	0	128	76	115
228	rno-miR-22-3p	AAGCTGCCAGTTGAAGAACTGT	0.00563365	678.073	1733.83	5417.45	5248.34	2050.76	1192.13	1958.6	8254.29	3335.94	4662.11	6254.03	4364	5127	629.106	870.776	534.338		rno-miR-22-3p	-1.40146	-2.18408	-1.46779	-1.68444	0.25055	0.207173	-0.311962	-0.0794984	-0.0614292	0.150134	-3.10624	-2.63724	-3.34179	-3.02842	0.207074								1107	452	646	19679	6183	12187
229	rno-miR-702-3p_R+2	TGCCCACCCTTTACCCCACTCCAGT	0.00573141	170.714	80.6445	105.774	68.1796	107.447	73.8486	60.6377	127.931	107.907	81.4827	58.7084	79.7813	66.0491	182.321	127.638	202.182		rno-miR-702-3p_R+2	0.0226472	-0.518338	-0.802692	-0.432794	0.242064	-0.849341	-0.406857	-0.679368	-0.645189	0.128872	0.785498	0.27108	0.934674	0.663751	0.201003								58	28	20	305	200	213
230	mmu-miR-29b-1-5p_R+2	GCTGGTTTCATATGGTGGTTTAGA	0.00606069	13.2675	153.124	9.86213	5.77144	229.715	65.9362	163.722	6.71115	10.2511	12.6241	6.34685	7.4912	3.47627	10.0176	7.09101	22.6939		mmu-miR-29b-1-5p_R+2	4.5418	2.7411	4.0532	3.7787	0.537632	-0.635857	-0.396702	-1.50436	-0.845639	0.336518	0.0225688	-0.475908	1.20233	0.249664	0.497595								124	25	54	16	19	33
231	rno-miR-93-5p	CAAAGTGCTGTTCGTGCAGGTAG	0.00621447	308.393	908.47	429.546	347.193	1196.74	867.721	660.951	560.381	296.744	431.514	433.966	267.436	340.178	314.553	385.751	224.876		rno-miR-93-5p	1.47822	1.01442	0.62173	1.03812	0.247532	0.0147692	-0.68362	-0.336525	-0.335125	0.201609	-0.449509	-0.155144	-0.933686	-0.51278	0.226961								646	329	218	1336	550	1128
232	rno-miR-328a-3p	CTGGCCCTCTCTGCCCTTCCGT	0.00632503	2451.43	941.06	5550.3	4079.19	928.121	1012.78	882.279	8069.73	4309.26	4271.91	4859.31	3605.52	3772.75	2354.14	2115.96	2884.19		rno-miR-328a-3p	-2.58018	-2.45424	-2.65326	-2.56256	0.0581222	-0.191815	-0.622361	-0.556952	-0.457042	0.133951	-1.23737	-1.39126	-0.944402	-1.19101	0.131062								501	384	291	19239	7987	11167
233	cgr-miR-30b-3p	CTGGGATGTGGATGTTTACGTC	0.00646908	18.1667	3.70507	59.0054	52.8629	11.1152	0	0	37.3308	80.3906	59.295	39.6678	63.3007	55.6203	36.0634	18.4366	0		cgr-miR-30b-3p	-2.40831	#NUM!	#NUM!	#NUM!	#NUM!	-0.572878	0.101373	-0.085236	-0.18558	0.201002	-0.710311	-1.67827	#NUM!	#NUM!	#NUM!								6	0	0	89	149	155
234	rno-let-7g-5p	TGAGGTAGTAGTTTGTACAGTT	0.00647726	88152.5	111147	230164	213467	97354.2	109499	126586	163729	313817	212945	185605	212198	242597	85948.5	80571.9	97937		rno-let-7g-5p	-1.24135	-1.07174	-0.86254	-1.05854	0.109551	-0.310423	-0.117253	0.0758996	-0.117259	0.111522	-1.42112	-1.51431	-1.23274	-1.38939	0.0828178								52551.8	41517.2	41751.7	390346	581645	556649
235	hsa-miR-151b_R+3_1	TCGAGGAGCTCACAGTCTAGA	0.00660187	115.583	121.305	191.839	264.529	114.857	118.685	130.371	135.901	248.725	190.891	309.409	217.994	266.183	146.257	126.22	74.2709		hsa-miR-151b_R+3_1	-0.740055	-0.692757	-0.557273	-0.663362	0.0547734	0.689619	0.184391	0.472521	0.448844	0.146326	-0.391389	-0.603957	-1.36903	-0.788125	0.296863								62	45	43	324	461	499
236	hsa-miR-151b_R+3_2	TCGAGGAGCTCACAGTCTATA	0.00660187	115.583	121.305	191.839	264.529	114.857	118.685	130.371	135.901	248.725	190.891	309.409	217.994	266.183	146.257	126.22	74.2709		hsa-miR-151b_R+3_2	-0.740055	-0.692757	-0.557273	-0.663362	0.0547734	0.689619	0.184391	0.472521	0.448844	0.146326	-0.391389	-0.603957	-1.36903	-0.788125	0.296863								62	45	43	324	461	499
237	rno-miR-451-5p_R-1	AAACCGTTACCATTACTGAGT	0.0066627	737.137	928.774	179.286	211.41	648.388	828.159	1309.77	205.529	173.19	159.14	330.036	136.34	167.854	829.459	445.315	936.638		rno-miR-451-5p_R-1	1.85459	2.20764	2.86898	2.3104	0.297303	0.880359	-0.395059	-0.0950583	0.130081	0.385006	2.2099	1.31256	2.38523	1.96923	0.332213								350	314	432	490	321	416
238	mmu-miR-378b_L+1	ACTGGACTTGGAGTCAGAAGA	0.00690497	25.8743	20.8801	97.3556	92.997	38.9033	23.737	0	60.4003	113.842	117.825	72.1955	103.004	103.791	26.0458	0	51.577		mmu-miR-378b_L+1	-1.32337	-2.03612	#NUM!	#NUM!	#NUM!	-0.431356	0.0813648	0.0923518	-0.0858797	0.172767	-1.90221	#NUM!	-0.916536	#NUM!	#NUM!								21	9	0	144	211	308
239	PC-3p-5675_329	TACATACCGACATACACACAGA	0.00695641	31.5621	41.969	5.38456	5.2569	52.7973	38.243	34.8667	5.66253	6.47441	4.01675	3.57011	5.99296	6.20762	31.0546	12.0547	51.577		PC-3p-5675_329	3.29356	2.82829	2.69495	2.93893	0.181444	-0.592863	0.154439	0.205211	-0.0777374	0.257979	2.52791	1.1627	3.25983	2.31681	0.614522								28.5	14.5	11.5	13.5	12	10.5
240	rno-miR-125b-2-3p_R+2	ACAAGTCAGGCTCTTGGGACCTAT	0.00697976	110.008	152.433	482.851	519.065	168.581	76.486	212.232	691.248	345.302	412.004	680.7	371.938	504.556	132.233	59.5645	138.226		rno-miR-125b-2-3p_R+2	-1.51814	-2.65831	-1.18594	-1.78746	0.44586	0.49544	-0.376516	0.0634341	0.060786	0.251716	-1.8685	-3.01906	-1.80455	-2.2307	0.394609								91	29	70	1648	640	1077
241	cgr-miR-1260	ATCCCACCGCTGCCACCA	0.00711139	110.05	736.766	121.986	121.61	958.688	936.294	315.316	92.2783	135.963	137.717	137.251	123.043	104.536	108.19	131.184	90.7755		cgr-miR-1260	2.97434	2.94025	1.37008	2.42822	0.529162	0.170098	0.0124463	-0.222711	-0.0133891	0.114128	-0.173145	0.104871	-0.426341	-0.164872	0.153404								517.5	355	104	220	252	360
242	rno-miR-351-5p_R-4_1ss21CA	TCCCTGAGGAGCCCTTTGAGA	0.00716734	22.7066	28.196	108.044	235.061	55.5761	29.0119	0	149.742	76.0743	98.3149	344.317	146.828	214.039	68.1198	0	0		rno-miR-351-5p_R-4_1ss21CA	-0.959081	-1.8969	#NUM!	#NUM!	#NUM!	1.67212	0.442506	0.986255	1.03363	0.355748	-0.665471	#NUM!	#NUM!	#NUM!	#NUM!								30	11	0	357	141	257
243	mmu-miR-199b-5p	CCCAGTGTTTAGACTACCTGTTC	0.0073815	49.4324	88.8268	6.30189	45.8921	81.5116	60.6613	124.307	2.93613	7.55348	8.41606	36.4944	65.9226	35.2593	34.0599	48.2188	66.0186		mmu-miR-199b-5p	3.69315	3.26692	4.30198	3.75402	0.300343	2.53382	3.38692	2.48415	2.80163	0.292995	2.43422	2.93574	3.38902	2.91966	0.275744								44	23	41	7	14	22
244	mmu-miR-335-3p	TTTTTCATTATTGCTCCTGACC	0.00741144	675.867	1254.08	245.851	309.084	1715.45	1376.75	670.047	176.587	301.6	259.368	360.184	298.899	268.169	609.071	814.048	604.482		mmu-miR-335-3p	2.80273	2.48541	1.44648	2.24487	0.409572	0.550948	0.281871	0.125358	0.319392	0.124281	1.30882	1.72733	1.29791	1.44469	0.141354								926	522	221	421	559	678
245	rno-miR-382-5p	GAAGTTGTTCGTGGTGGATTCG	0.00753845	647.076	315.807	426.163	327.702	214.894	332.319	400.209	501.658	420.297	356.535	264.188	433.366	285.551	605.064	568.699	767.466		rno-miR-382-5p	-0.98778	-0.35884	-0.0906529	-0.479091	0.265866	-0.689843	0.0241796	-0.57766	-0.414441	0.221688	0.505681	0.416258	0.848696	0.590212	0.131795								116	126	132	1196	779	932
246	rno-miR-142-5p_L+2R-1	CCCATAAAGTAGAAAGCACTAC	0.00778371	105.454	266.731	39.4422	45.3041	359.392	316.494	124.307	47.8169	37.2279	33.2817	62.6752	41.9507	31.2864	110.194	86.5103	119.659		rno-miR-142-5p_L+2R-1	3.18775	3.00437	1.6561	2.61607	0.482896	0.668156	0.0889578	-0.334202	0.140971	0.290522	1.48223	1.13313	1.60111	1.40549	0.140438								194	120	41	114	69	87
247	rno-miR-29a-5p_R+1	ACTGATTTCTTTTGGTGTTCAGA	0.00810098	171.697	233.697	57.9837	45.8333	305.669	234.733	160.69	55.367	51.2557	67.3285	41.2546	49.0674	47.1779	182.321	248.185	84.5863		rno-miR-29a-5p_R+1	2.39825	2.0173	1.47056	1.96204	0.269222	-0.491094	-0.240884	-0.297536	-0.343171	0.0757481	1.65276	2.0977	0.544776	1.43174	0.46171								165	89	53	132	95	176
248	rno-miR-672-3p	ACACACAGTCGCCATCTTCGA	0.00811595	9.9283	0	37.61	38.8319	0	0	0	57.0448	22.1209	33.6642	50.7748	29.9648	35.7559	0	7.09101	22.6939		rno-miR-672-3p	#NUM!	#NUM!	#NUM!	#NUM!	#NUM!	0.432999	-0.327846	-0.072933	0.0107402	0.223586	#NUM!	-2.40705	-0.728811	#NUM!	#NUM!								0	0	0	136	41	88
249	PC-5p-8031_210	TAGCACTATATTTAAACCTATGGA	0.00837703	153.925	214.442	0	0.624267	311.226	110.773	221.328	0	0	0	0	1.8728	0	254.448	102.111	105.217		PC-5p-8031_210	#DIV/0!	#DIV/0!	#DIV/0!	#DIV/0!	#DIV/0!	#DIV/0!	#DIV/0!	#DIV/0!	#DIV/0!	#DIV/0!	#DIV/0!	#DIV/0!	#DIV/0!	#DIV/0!	#DIV/0!								168	42	73	0	0	0
250	rno-miR-539-5p_R+1	GGAGAAATTATCCTTGGTGTGTT	0.0084383	177.307	71.9638	102.152	109.067	53.7236	71.2111	90.9566	119.962	99.2743	87.221	86.4759	131.471	109.254	128.226	205.639	198.056		rno-miR-539-5p_R+1	-0.927095	-0.520548	-0.167472	-0.538372	0.219465	-0.240352	0.364018	0.0969663	0.0735441	0.174859	0.327961	1.00939	0.955184	0.764179	0.21867								29	27	30	286	184	228
251	PC-3p-25875_49	TACATACCTACATACACACAGA	0.00852318	8.55291	20.0583	2.27904	0.624267	14.8203	21.0996	24.2551	0	3.77674	3.06038	0	1.8728	0	0	7.09101	18.5677		PC-3p-25875_49	2.70108	3.21072	3.41179	3.10786	0.211513	#NUM!	-0.28323	#NUM!	#NUM!	#NUM!	#NUM!	1.63756	3.0263	#NUM!	#NUM!								8	8	8	0	7	8
252	rno-miR-151-3p	CTAGACTGAGGCTCCTTGAGG	0.00852566	1811.43	2810.87	3312.63	4403.43	2951.09	2677.01	2804.5	2794.77	4165.74	2977.37	5518.59	3710.39	3981.32	1903.35	1309	2221.94		rno-miR-151-3p	-0.166728	-0.307354	-0.240236	-0.238106	0.040609	0.736323	0.163595	0.265271	0.388396	0.176422	-0.799438	-1.33951	-0.576159	-0.905036	0.226598								1593	1015	925	6663	7721	7783
253	rno-miR-335_R-3	TCAAGAGCAATAACGAAAAA	0.00858104	186.697	293.645	58.1265	56.6571	296.406	429.904	154.626	47.3975	69.5999	57.3822	46.8081	67.0463	56.1169	204.359	165.93	189.803		rno-miR-335_R-3	2.35031	2.88675	1.41152	2.21619	0.43111	-0.31244	0.20596	-0.050761	-0.0524136	0.149652	1.81384	1.5133	1.70724	1.67813	0.0879702								160	163	51	113	129	150
254	rno-miR-145-5p	GTCCAGTTTTCCCAGGAATCCCT	0.00859723	789.992	1068.18	548.038	436.079	1072.62	1334.55	797.386	658.951	419.758	565.406	476.014	292.906	539.318	707.244	930.34	732.393		rno-miR-145-5p	0.968789	1.284	0.541002	0.931265	0.215305	-0.203272	-0.903838	-0.0231391	-0.37675	0.268625	0.367931	0.763482	0.418343	0.516585	0.124303								579	506	263	1571	778	1478
255	efu-mir-9298-p3_1ss26TC	TCTGTGCTGATTGTCATGTTCTGATC	0.00864921	21.0468	35.6052	47.8647	83.3841	40.7558	44.8366	21.2232	61.6587	19.9628	61.9728	82.5091	95.1383	72.505	36.0634	8.50921	18.5677		efu-mir-9298-p3_1ss26TC	-0.231958	-0.0942852	-1.17332	-0.499854	0.33907	0.78559	0.991063	0.599118	0.791924	0.113189	-0.408427	-2.49187	-1.36617	-1.42215	0.602088								22	17	7	147	37	162
256	rno-miR-582-3p	AACCTGTTGAACAACTGAACCC	0.00868634	27.1725	4.32259	67.4497	78.9974	12.9678	0	0	88.5033	41.5441	72.3016	116.623	55.8095	64.5593	38.067	26.9458	16.5046		rno-miR-582-3p	-2.37888	#NUM!	#NUM!	#NUM!	#NUM!	0.789975	-0.273301	-0.0631865	0.151162	0.325114	-0.825272	-1.32375	-2.03094	-1.39332	0.34978								7	0	0	211	77	189
257	mmu-miR-431-3p_L+2R-1	TGCAGGTCGTCTTGCAGGGCTTC	0.00873353	45.5655	0	156.305	157.723	0	0	0	256.701	79.8511	132.362	166.605	138.213	168.351	60.1057	8.50921	68.0816		mmu-miR-431-3p_L+2R-1	#NUM!	#NUM!	#NUM!	#NUM!	#NUM!	0.0920701	-0.177471	0.107109	0.0072361	0.0924555	-1.37879	-4.19919	-1.19902	-2.259	0.971483								0	0	0	612	148	346
258	rno-miR-130b-5p	ACTCTTTCCCTGTTGCACTACT	0.00881383	3.33921	0	8.68188	10.8288	0	0	0	8.38893	8.09301	9.5637	12.6937	9.364	10.4288	10.0176	0	0		rno-miR-130b-5p	#NUM!	#NUM!	#NUM!	#NUM!	#NUM!	0.548034	0.109118	0.264494	0.307215	0.128492	0.20646	#NUM!	#NUM!	#NUM!	#NUM!								0	0	0	20	15	25
259	rno-miR-28-5p_R-1	AAGGAGCTCACAGTCTATTGA	0.00895235	671.016	1496.54	707.48	837.782	1824.75	1643.13	1021.75	486.139	924.762	711.539	812.001	844.446	856.9	687.209	659.464	666.375		rno-miR-28-5p_R-1	1.36694	1.21569	0.530275	1.03763	0.257409	0.198792	0.255316	0.276438	0.243515	0.0231781	-0.041941	-0.101396	-0.0863552	-0.076564	0.0178477								985	623	337	1159	1714	1860
260	rno-miR-99b-5p	CACCCGTAGAACCGACCTTGCG	0.00929225	34151.1	37249.3	64893.7	66600.3	31596.9	46891.2	33259.8	47403.8	83376.4	63900.8	72778.6	57883.4	69139	35955.2	30160.9	36337		rno-miR-99b-5p	-1.0383	-0.46876	-0.964298	-0.823785	0.178793	0.165437	-0.164928	0.0914228	0.0306439	0.100093	-0.851876	-1.1054	-0.836637	-0.931304	0.0871585								17056	17779	10970	113015	154534	167040
261	rno-mir-3102-p3	GAGCACCCCATTGGCTACCCACA	0.0100174	123.822	232.595	76.6401	28.5429	339.014	216.271	142.499	92.6977	67.9813	69.2412	25.3874	26.9683	33.2729	78.1374	126.22	167.109		rno-mir-3102-p3	2.14517	1.49667	0.894778	1.51221	0.361042	-1.59399	-1.50683	-1.20375	-1.43486	0.118259	0.0279147	0.719769	1.12462	0.624102	0.320185								183	82	47	221	126	181
262	rno-miR-337-3p_L-1	TCAGCTCCTATATGATGCCTTT	0.0101049	57.1119	11.4289	25.8098	23.4456	0	34.2868	0	30.6196	18.8837	27.926	23.0073	26.9683	20.361	44.0775	69.4919	57.7662		rno-miR-337-3p_L-1	#NUM!	0.409738	#NUM!	#NUM!	#NUM!	-0.165823	0.0633488	-0.342109	-0.148194	0.117377	0.772126	1.42893	1.16231	1.12112	0.190717								0	13	0	73	35	73
263	rno-miR-363-3p_R+2	AATTGCACGGTATCCATCTGTAA	0.0101103	189.54	228.822	566.541	399.798	313.079	179.347	194.041	720.19	389.544	589.889	510.922	318.002	370.471	264.465	165.93	138.226		rno-miR-363-3p_R+2	-0.855655	-1.65943	-1.54582	-1.35364	0.251141	-0.149078	-0.833146	-0.61282	-0.531681	0.201598	-1.0991	-1.77161	-2.03515	-1.63529	0.278677								169	68	64	1717	722	1542
264	oan-miR-204-5p_R+3	TTCCCTTTGTCATCCTATGCCTGTA	0.0101428	117.676	275.968	125.703	128.668	337.162	266.382	224.36	179.943	72.8371	124.328	171.365	85.0252	129.615	78.1374	130.475	144.416		oan-miR-204-5p_R+3	1.42343	1.08348	0.835798	1.11424	0.170329	0.447058	-0.564053	0.04422	-0.0242583	0.293884	-0.685929	0.0537535	0.200212	-0.143988	0.274249								182	101	74	429	135	325
265	pal-miR-9226-5p_1ss4AG	TCAGGTCCCTGTTCGGGCGCCA	0.0105204	28.6749	94.531	27.7281	33.8483	102.816	129.235	51.5421	33.7655	19.9628	29.4562	36.8911	27.9047	36.7491	23.0405	36.1641	26.82		pal-miR-9226-5p_1ss4AG	1.89064	2.22057	0.8944	1.66854	0.398615	0.411922	0.00915878	0.406359	0.275813	0.133337	-0.267177	0.383209	-0.0480395	0.022664	0.19105								55.5	49	17	80.5	37	77
266	rno-miR-326-3p	CCTCTGGGCCCTTCCTCCAGT	0.0105256	354.82	176.454	1029.68	535.84	222.304	116.048	191.009	1560.34	796.892	731.814	518.062	512.398	577.061	322.567	360.223	381.67		rno-miR-326-3p	-2.21159	-3.14941	-2.43049	-2.59716	0.283261	-0.991003	-1.00686	-0.835405	-0.944423	0.0547012	-1.67453	-1.51524	-1.4318	-1.54052	0.0712001								120	44	63	3720	1477	1913
267	rno-miR-384-3p	ATTCCTAGAAATTGTTCACAAT	0.0105567	6694.01	4012.95	1731.58	1645.9	4384.95	3315.27	4338.63	2305.28	1226.9	1662.55	1672.4	1500.86	1764.45	5291.31	10039.4	4751.27		rno-miR-384-3p	1.34047	0.937041	1.32515	1.20089	0.131998	-0.0501705	-0.206295	0.0271353	-0.0764436	0.0686542	1.61154	2.53552	1.45623	1.86776	0.336876								2367	1257	1431	5496	2274	4346
268	rno-miR-132-5p	ACCGTGGCTTTCGATTGTTACT	0.0105691	301.295	123.347	370.391	471.694	133.383	100.223	136.435	476.072	290.809	344.293	595.811	373.811	445.459	246.433	228.33	429.121		rno-miR-132-5p	-1.47348	-1.88584	-1.44084	-1.60005	0.143203	0.685804	0.0132585	0.266242	0.321768	0.196122	-0.587853	-0.697927	0.212333	-0.357816	0.28684								72	38	45	1135	539	900
269	rno-miR-300-3p	TATGCAAGGGCAAGCTCTCTTC	0.0106344	1734.01	776.434	1361.86	1548.7	626.157	714.749	988.395	990.733	1627.77	1467.07	1293.17	1803.51	1549.42	1454.56	1967.05	1780.44		rno-miR-300-3p	-1.12098	-0.93007	-0.462419	-0.837823	0.195626	-0.0746644	0.405227	0.186153	0.172238	0.138707	0.0950028	0.530452	0.386654	0.33737	0.128096								338	271	326	2362	3017	3835
270	rno-mir-344i-p5_1ss22TA	AAGTCAGGCTCCTGGCTGGAGA	0.0108803	7.56374	0	38.4749	16.107	0	0	0	56.2059	31.293	27.926	8.72693	20.2262	19.3678	0	22.6912	0		rno-mir-344i-p5_1ss22TA	#NUM!	#NUM!	#NUM!	#NUM!	#NUM!	-2.14037	-0.927691	-0.99026	-1.35278	0.394214	#NUM!	-0.761785	#NUM!	#NUM!	#NUM!								0	0	0	134	58	73
271	rno-miR-19a-3p	TGTGCAAATCTATGCAAAACTGA	0.0108918	11.4883	54.0179	84.3395	97.7253	75.954	52.749	33.3508	91.4394	82.0092	79.57	145.978	80.1559	67.0423	16.0282	18.4366	0		rno-miR-19a-3p	-0.151083	-0.677066	-1.33849	-0.722213	0.343517	0.791467	-0.0734007	-0.331136	0.128977	0.339498	-2.3956	-2.19363	#NUM!	#NUM!	#NUM!								41	20	11	218	152	208
272	rno-mir-341-p3	TCGATCGGTCGGTCGGTCAGT	0.0109259	56.2923	21.5708	380.916	246.52	27.788	36.9243	0	615.748	198.009	328.991	235.627	242.715	261.217	66.1163	55.3099	47.4508		rno-mir-341-p3	-3.77694	-3.36683	#NUM!	#NUM!	#NUM!	-0.692968	-0.65021	-0.544225	-0.629135	0.0442125	-2.5264	-2.78386	-3.00497	-2.77174	0.138285								15	14	0	1468	367	860
273	rno-miR-221-3p_R-1	AGCTACATTGTCTGCTGGGTTT	0.0109579	457.888	1085.43	1129.73	1558.17	1682.1	989.043	585.154	1177.39	1100.11	1111.68	1659.7	1439.06	1575.74	504.888	326.186	542.59		rno-miR-221-3p_R-1	0.574292	-0.191869	-0.949086	-0.188888	0.439764	0.55495	0.349152	0.480058	0.461387	0.0601378	-1.16194	-1.79221	-1.05804	-1.3374	0.229375								908	375	193	2807	2039	2906
274	rno-miR-483-3p	CACTCCTCCCCTCCCGTCTTGT	0.0112338	96.0251	199.49	103.85	62.4883	255.65	221.546	121.275	86.406	132.186	92.9592	58.7084	68.1699	60.5864	90.1586	86.5103	111.406		rno-miR-483-3p	1.29966	1.0931	0.223782	0.872181	0.329638	-0.822867	-0.607298	-0.77744	-0.735869	0.065609	-0.20397	-0.263563	0.101325	-0.122069	0.113014								138	84	40	206	245	243
275	mmu-miR-1224-3p_R+1	CCCCACCTCTTCTCTCCTCAGT	0.0114423	37.9694	0	31.556	23.9912	0	0	0	31.8779	38.3069	24.4831	21.4206	26.2192	24.3339	24.0423	60.9827	28.8831		mmu-miR-1224-3p_R+1	#NUM!	#NUM!	#NUM!	#NUM!	#NUM!	-0.558912	-0.267289	-0.374947	-0.400383	0.0851395	-0.39234	0.950486	-0.127687	0.143486	0.410669								0	0	0	76	71	64
276	rno-miR-143-3p_1ss22AT	TGAGATGAAGCACTGTAGCTCT	0.0117046	2413.13	3793.13	18174.3	23592.3	4021.86	4607.62	2749.92	28769.8	10197.7	15555.2	34251.6	15747.3	20778.2	1889.32	3546.92	1803.13		rno-miR-143-3p_1ss22AT	-2.17596	-1.9798	-2.72443	-2.2934	0.222833	0.914275	-0.206795	0.193172	0.300217	0.328021	-3.26595	-2.35726	-3.33332	-2.98551	0.314728								2171	1747	907	68590	18901	40662
277	rno-miR-431_R-1	TGTCTTGCAGGCCGTCATGC	0.0122117	194.164	112.825	183.928	233.128	114.857	126.598	97.0204	231.954	138.121	181.71	252.287	225.111	221.985	218.384	215.567	148.542		rno-miR-431_R-1	-0.679302	-0.538894	-0.922784	-0.71366	0.112143	0.455925	0.29149	0.271316	0.339577	0.0584647	0.247724	0.22899	-0.308275	0.056146	0.182291								62	48	32	553	256	475
278	rno-miR-137-3p	TTATTGCTTAAGAATACGCGTAG	0.0124126	641.779	289.035	288.322	163.995	316.784	253.195	297.125	346.882	202.865	315.22	182.472	155.068	154.446	556.98	928.922	439.436		rno-miR-137-3p	0.135816	-0.187433	0.043387	-0.00274322	0.0961222	-0.660007	-0.894782	-0.900583	-0.818457	0.079243	0.949942	1.68788	0.607971	1.08193	0.31865								171	96	98	827	376	824
279	rno-miR-376c-3p	AACATAGAGGAAATTTCACGT	0.0129288	238.953	109.565	58.511	59.9703	81.5116	50.1115	197.073	67.1115	42.6232	65.7983	68.2287	56.5586	55.1237	326.574	216.985	173.299		rno-miR-376c-3p	0.478298	-0.223565	1.75195	0.668894	0.578189	0.221671	-0.0489614	-0.0860347	0.0288917	0.096982	2.48063	1.89081	1.56648	1.97931	0.267576								44	19	65	160	79	172
280	mmu-miR-877-3p	TGTCCTCTTCTCCCTCCTCCCA	0.0129428	11.4321	0	23.0567	15.3685	0	0	0	30.6196	19.4232	19.1274	17.4539	17.2298	11.422	0	19.8548	14.4416		mmu-miR-877-3p	#NUM!	#NUM!	#NUM!	#NUM!	#NUM!	-0.401644	-0.420286	-1.01337	-0.611767	0.200874	#NUM!	-0.2157	-0.674962	#NUM!	#NUM!								0	0	0	73	36	50
281	rno-miR-381-3p_R+4	TATACAAGGGCAAGCTCTCTGT	0.0135187	108.956	63.8122	262.848	319.725	75.954	18.4621	97.0204	404.766	167.256	216.522	416.512	264.065	278.598	82.1445	87.9285	156.794		rno-miR-381-3p_R+4	-1.79103	-3.83159	-1.43787	-2.3535	0.746044	0.664131	0.00666403	0.0839572	0.251584	0.207477	-1.67799	-1.57983	-0.745357	-1.33439	0.295878								41	7	32	965	310	566
282	rno-miR-34b-3p	AATCACTAACTCCACTGCCATC	0.0136791	18.887	178.789	7.25287	6.81373	250.092	234.733	51.5421	6.71115	7.01394	8.03351	4.76014	6.74208	8.93898	24.0423	32.6186	0		rno-miR-34b-3p	5.10777	5.01633	2.82913	4.31774	0.744774	-0.607547	-0.105357	0.301559	-0.137115	0.262916	1.72895	2.16907	#NUM!	#NUM!	#NUM!								135	89	17	16	13	21
283	rno-miR-155-5p	TTAATGCTAATTGTGATAGGGGT	0.0140984	33.9899	212.49	17.5928	18.6801	316.784	247.92	72.7653	30.6196	6.47441	15.6845	21.4206	18.728	15.8915	44.0775	26.9458	30.9462		rno-miR-155-5p	4.17044	3.81682	2.04826	3.34517	0.656441	0.284014	0.0902098	-0.146731	0.0758309	0.124553	1.32506	0.615074	0.814775	0.918302	0.21139								171	94	24	73	12	41
284	rno-miR-337-5p_R+1	CGGCGTCATGCAGGAGTTGATT	0.0143114	91.3853	42.7366	232.502	199.78	51.871	36.9243	39.4145	348.56	164.558	184.388	245.147	152.071	202.12	42.074	124.802	107.28		rno-miR-337-5p_R+1	-2.16424	-2.6546	-2.56044	-2.45976	0.150239	0.076405	-0.612495	-0.20203	-0.24604	0.200082	-2.46624	-0.897606	-1.11586	-1.49324	0.490566								28	14	13	831	305	482
285	rno-miR-130a-3p	CAGTGCAATGTTAAAAGGGCAT	0.0152284	1263.52	943.07	554.379	395.169	1198.59	996.956	633.664	775.557	363.106	524.473	445.867	320.998	418.642	1532.7	1440.89	816.98		rno-miR-130a-3p	1.1124	0.846657	0.192846	0.7173	0.273217	-0.31426	-0.788308	-0.405155	-0.502574	0.145256	1.46713	1.37802	0.559428	1.13486	0.288863								647	378	209	1849	673	1371
286	mdo-miR-181a-5p_R+3_2	AACATTCAACGCTGTCGGTGAGTTTT	0.015259	322.202	166.836	756.055	1014	138.94	126.598	234.971	537.311	995.98	734.875	569.234	1499.18	973.604	341.601	383.623	241.38		mdo-miR-181a-5p_R+3_2	-2.44403	-2.57824	-1.68601	-2.23609	0.277758	-0.409471	0.987607	0.364843	0.314326	0.404092	-1.14618	-0.978801	-1.64718	-1.25739	0.200798								75	48	77.5	1281	1846	1921
287	mdo-miR-181a-5p_R+3_1	AACATTCAACGCTGTCGGTGAGTTAT	0.015259	322.202	166.836	756.055	1014	138.94	126.598	234.971	537.311	995.98	734.875	569.234	1499.18	973.604	341.601	383.623	241.38		mdo-miR-181a-5p_R+3_1	-2.44403	-2.57824	-1.68601	-2.23609	0.277758	-0.409471	0.987607	0.364843	0.314326	0.404092	-1.14618	-0.978801	-1.64718	-1.25739	0.200798								75	48	77.5	1281	1846	1921
288	mdo-miR-210-3p_L-1R+2	CTGTGCGTGTGACAGCGGCTAT	0.0153217	30.3098	3.08756	9.40521	3.27566	9.26268	0	0	7.96949	6.47441	13.7717	0	3.37104	6.45593	12.0211	39.7096	39.1985		mdo-miR-210-3p_L-1R+2	-0.0220299	#NUM!	#NUM!	#NUM!	#NUM!	#NUM!	-1.48027	-0.542835	#NUM!	#NUM!	0.354042	2.07796	2.05927	1.49709	0.571549								5	0	0	19	12	36
289	rno-miR-143-5p_R+2	GGTGCAGTGCTGCATCTCTGGTA	0.015355	87.8652	70.5876	168.647	234.765	72.2489	121.323	18.1913	226.082	123.014	156.845	303.856	185.407	215.032	46.081	97.8559	119.659		rno-miR-143-5p_R+2	-1.22296	-0.475155	-3.21268	-1.63693	0.816914	0.849382	0.136693	0.350547	0.445541	0.211147	-1.87176	-0.785274	-0.49508	-1.0507	0.418987								39	46	6	539	228	410
290	rno-miR-483-5p_R+1	AAGACGGGAGAAGAGAAGGGAGA	0.0157995	48.2797	102.478	47.4242	17.1795	135.235	105.498	66.7015	51.1725	59.3488	31.7515	12.6937	19.4771	19.3678	68.1198	12.7638	63.9555		rno-miR-483-5p_R+1	1.51177	1.15352	0.492094	1.05246	0.298661	-1.90151	-1.28384	-1.29197	-1.49244	0.204549	0.522449	-1.89357	0.431443	-0.313224	0.790607								73	40	22	122	110	83
291	rno-miR-1839-3p_R-1	AGACCTACTTATCTACCAACA	0.016001	175.201	251.711	20.0039	16.5133	251.945	406.167	97.0204	14.2612	20.5023	25.2482	19.0406	14.6078	15.8915	128.226	201.385	195.993		rno-miR-1839-3p_R-1	3.65476	4.34372	2.27801	3.4255	0.607238	-0.071204	-0.453537	-0.332023	-0.285588	0.112786	2.68033	3.3316	3.29245	3.10146	0.210867								136	154	32	34	38	66
292	sha-miR-125a_R+2_2	TCCCTGAGACCCTAACTTGTGAGA	0.0169192	88.4148	70.245	123.134	145.292	87.0692	44.8366	78.8291	120.381	132.725	116.295	158.671	127.725	149.48	60.1057	75.1647	129.974		sha-miR-125a_R+2_2	-0.499991	-1.45748	-0.643427	-0.866965	0.298145	0.365816	0.0528149	0.279722	0.232784	0.0933537	-1.03465	-0.712099	0.0779974	-0.556251	0.330512								47	17	26	287	246	304
293	sha-miR-125a_R+2_1	TCCCTGAGACCCTAACTTGTGAAA	0.0169192	88.4148	70.245	123.134	145.292	87.0692	44.8366	78.8291	120.381	132.725	116.295	158.671	127.725	149.48	60.1057	75.1647	129.974		sha-miR-125a_R+2_1	-0.499991	-1.45748	-0.643427	-0.866965	0.298145	0.365816	0.0528149	0.279722	0.232784	0.0933537	-1.03465	-0.712099	0.0779974	-0.556251	0.330512								47	17	26	287	246	304
294	rno-miR-369-3p	AATAATACATGGTTGATCTTT	0.0170936	1403.96	667.33	384.363	360.224	498.332	609.251	894.407	406.024	346.92	400.145	338.763	393.288	348.62	1115.96	2138.65	957.269		rno-miR-369-3p	0.374637	0.664565	1.21846	0.752554	0.247532	-0.182193	0.0331158	-0.140815	-0.0966307	0.0659638	1.53775	2.47616	1.31645	1.77679	0.355473								269	231	295	968	643	1046
295	rno-miR-487b-3p	AATCGTACAGGGTCATCCACTT	0.0172332	749.693	356.869	414.329	394.861	292.701	414.08	363.826	563.317	254.66	425.011	482.361	356.581	345.64	675.187	948.777	625.113		rno-miR-487b-3p	-0.501351	-0.000870002	-0.187528	-0.229916	0.146023	0.219335	-0.216547	-0.261506	-0.0862391	0.153337	0.70451	1.19529	0.59334	0.831047	0.184928								158	157	120	1343	472	1111
296	mmu-miR-1264-5p_1ss10AG	AGGTCCTCAGTAAGTATTTGTT	0.0181236	26.1507	0	20.3108	45.4918	0	0	0	16.3584	26.9767	17.5972	46.8081	49.4419	40.2254	50.0881	28.364	0		mmu-miR-1264-5p_1ss10AG	#NUM!	#NUM!	#NUM!	#NUM!	#NUM!	1.20451	1.28349	0.985861	1.15795	0.0890156	1.30222	0.481817	#NUM!	#NUM!	#NUM!								0	0	0	39	50	46
297	rno-miR-412-5p_R+3	TGGTCGACCAGCTGGAAAGTAAT	0.0183084	26.3135	27.4263	71.7955	65.9942	0	58.0239	24.2551	74.6615	76.0743	64.6506	71.4021	56.5586	70.022	38.067	9.92741	30.9462		rno-miR-412-5p_R+3	#NUM!	-0.307246	-1.56561	#NUM!	#NUM!	-0.00792622	-0.344147	-0.0360849	-0.129386	0.107688	-0.915354	-2.8544	-1.21413	-1.6613	0.602756								0	22	8	178	141	169
298	hsa-miR-320b_1ss20CA	AAAAGCTGGGTTGAGAGGGAAA	0.0186967	21.6117	45.7501	45.5054	37.3606	37.0507	39.5617	60.6377	49.0753	50.7162	36.7246	32.5276	39.3288	40.2254	18.0317	24.1094	22.6939		hsa-miR-320b_1ss20CA	-0.296534	-0.201931	0.414179	-0.0280953	0.222817	-0.484371	-0.21045	-0.17793	-0.290917	0.0971815	-1.3355	-0.916439	-1.00373	-1.08522	0.12765								20	15	20	117	94	96
299	rno-miR-676_R-1	CCGTCCTGAGCTTGTCGAGCT	0.0189452	35.6295	44.1921	257.426	223.618	53.7236	60.6613	18.1913	403.088	128.949	240.24	313.376	140.46	217.019	26.0458	35.455	45.3878		rno-miR-676_R-1	-2.26053	-2.08531	-3.82283	-2.72289	0.552293	0.283738	-0.873996	-0.246338	-0.278865	0.334605	-3.30503	-2.86009	-2.50378	-2.88964	0.231773								29	23	6	961	239	628
300	rno-miR-181c-5p	AACATTCAACCTGTCGGTGAGT	0.0193237	1689.15	1052.2	1522.75	1927.6	1055.95	915.195	1185.47	1784.33	1274.38	1509.53	2141.27	1862.69	1778.86	1258.21	2030.86	1778.38		rno-miR-181c-5p	-0.52814	-0.734525	-0.36122	-0.541295	0.107965	0.491791	0.29071	0.224274	0.335591	0.0804199	-0.2753	0.415418	0.223883	0.121334	0.20588								570	347	391	4254	2362	3946
301	PC-3p-18726_74	TGTTCTGTGCTCTGTCACTCAGT	0.0193674	0	3.08756	9.94393	8.09456	9.26268	0	0	6.71115	12.4093	10.7113	6.34685	10.4877	7.44915	0	0	0		PC-3p-18726_74	-0.102385	#NUM!	#NUM!	#NUM!	#NUM!	-0.647774	0.0768086	-0.41674	-0.329235	0.213696	#NUM!	#NUM!	#NUM!	#NUM!	#NUM!								5	0	0	16	23	28
302	rno-miR-92a-3p_R+1_2	TATTGCACTTGTCCCGGCCTGT	0.0193724	199.553	337.827	687.316	823.364	369.581	387.705	256.194	999.751	470.204	591.993	1146.4	570.83	752.861	234.412	140.402	223.844		rno-miR-92a-3p_R+1_2	-0.895083	-0.826014	-1.42373	-1.04828	0.188785	0.738066	-0.267914	0.131409	0.20052	0.29245	-1.55193	-2.29141	-1.61848	-1.82061	0.236186								199.5	147	84.5	2383.5	871.5	1547.5
303	rno-miR-92a-3p_R+1_1	TATTGCACTTGTCCCGGCCTGA	0.0193724	199.553	337.827	687.316	823.364	369.581	387.705	256.194	999.751	470.204	591.993	1146.4	570.83	752.861	234.412	140.402	223.844		rno-miR-92a-3p_R+1_1	-0.895083	-0.826014	-1.42373	-1.04828	0.188785	0.738066	-0.267914	0.131409	0.20052	0.29245	-1.55193	-2.29141	-1.61848	-1.82061	0.236186								199.5	147	84.5	2383.5	871.5	1547.5
304	rno-miR-873-3p	GAGACTGACAAGTTCCCGGGA	0.0197391	35.5558	4.32259	33.1104	52.8591	12.9678	0	0	29.3613	36.6883	33.2817	60.2951	58.0568	40.2254	16.0282	63.8191	26.82		rno-miR-873-3p	-1.35236	#NUM!	#NUM!	#NUM!	#NUM!	0.864756	0.81018	0.280821	0.651919	0.186217	-1.04667	0.946702	-0.303974	-0.134649	0.581633								7	0	0	70	68	87
305	rno-miR-24-2-5p	GTGCCTACTGAGCTGAAACAGT	0.0197971	105.754	539.52	307.92	463.686	815.116	324.406	479.038	299.485	316.707	307.569	572.804	436.363	381.893	58.1022	133.311	125.848		rno-miR-24-2-5p	1.40445	0.0752459	0.637585	0.70576	0.385219	0.895485	0.502972	0.310613	0.56969	0.172102	-2.40589	-1.20776	-1.29087	-1.63484	0.38627								440	123	158	714	587	804
306	mmu-mir-690-p3	GTTAAAGGCTAGGCTCACAACC	0.0199176	31.5502	29.9946	74.9848	159.448	18.5254	29.0119	42.4464	52.4308	51.2557	121.268	243.561	134.467	100.315	30.0529	21.273	43.3247		mmu-mir-690-p3	-2.0171	-1.36995	-0.820955	-1.40267	0.345683	1.69961	0.842584	0.419871	0.987355	0.376454	-1.3191	-1.81757	-0.791409	-1.30936	0.296268								10	11	14	125	95	317
307	mmu-miR-486a-3p	CGGGGCAGCTCAGTACAGGAT	0.020233	57.2744	38.3952	100.594	83.5915	59.2812	31.6494	24.2551	132.965	88.4836	80.3351	105.516	66.2971	78.961	58.1022	53.8917	59.8293		mmu-miR-486a-3p	-0.762905	-1.6683	-2.05219	-1.49447	0.382199	0.0689177	-0.601532	-0.349339	-0.293984	0.195511	-0.791886	-0.900417	-0.749626	-0.813976	0.044909								32	12	8	317	164	210
308	rno-miR-128-3p	TCACAGTGAACCGGTCTCTTT	0.020733	2381.7	3288.74	3330.91	4123.35	2532.42	3904.74	3429.06	2936.34	3957.75	3098.64	4586.4	4041.69	3741.96	2115.72	2366.98	2662.4		rno-miR-128-3p	-0.395401	0.229312	0.0418985	-0.0413969	0.185086	0.461445	0.279043	0.167876	0.302788	0.0855735	-0.654767	-0.49287	-0.323186	-0.490274	0.0957279								1367	1480.5	1131	7000.5	7335.5	8100
309	rno-miR-324-5p	CGCATCCCCTAGGGCATTGGTGT	0.0214309	529.436	246.028	390.535	208.328	255.65	261.107	221.328	591	287.572	293.032	215	204.884	205.1	653.149	520.48	414.679		rno-miR-324-5p	-0.61128	-0.580807	-0.819266	-0.670451	0.0749258	-0.861116	-0.93064	-0.929124	-0.90696	0.0229263	0.741961	0.414392	0.0865448	0.414299	0.189202								138	99	73	1409	533	766
310	bta-miR-2478_L-2	ATCCCACTTCTGACACCA	0.0216324	539.895	2094.78	732.736	590.596	2775.1	2586.02	923.209	607.569	802.017	788.623	820.331	489.363	462.096	316.557	806.957	496.171		bta-miR-2478_L-2	1.92117	1.81937	0.333364	1.35797	0.513144	0.162912	-0.58239	-0.665103	-0.361527	0.263304	-1.21083	0.139197	-0.562457	-0.544697	0.38982								1498	980.5	304.5	1448.5	1486.5	2061.5
311	rno-miR-195-5p_R+1	TAGCAGCACAGAAATATTGGCA	0.0220072	828.98	1482.8	1281.8	1178.11	1389.4	1582.47	1476.53	1670.66	1056.95	1117.81	1379.65	1018.43	1136.24	837.473	809.793	839.674		rno-miR-195-5p_R+1	0.11629	0.304003	0.204035	0.208109	0.0542264	0.106125	-0.331829	-0.173903	-0.133202	0.128054	-0.61406	-0.662549	-0.610274	-0.628961	0.0168296								750	600	487	3983	1959	2922
312	rno-miR-322-5p_R-4	CAGCAGCAATTCATGTTT	0.0222789	460.401	555.869	118.354	123.436	553.908	865.083	248.615	163.165	74.4557	117.442	137.251	92.5164	140.541	436.768	577.208	367.228		rno-miR-322-5p_R-4	2.22654	2.86973	1.0708	2.05569	0.526285	0.213702	-0.355331	0.247876	0.0354156	0.195622	1.88376	2.28598	1.63357	1.93443	0.190033								299	328	82	389	138	307
313	rno-miR-146a-5p	TGAGAACTGAATTCCATGGGTT	0.0226762	68.1584	75.2372	141.277	206.856	70.3964	76.486	78.8291	194.204	106.828	122.798	286.402	123.605	210.563	70.1233	53.8917	80.4601		rno-miR-146a-5p	-1.00495	-0.885253	-0.841722	-0.910641	0.0487992	1.01952	-0.192786	0.575728	0.467487	0.354122	-1.01056	-1.39039	-0.812176	-1.07104	0.169633								38	29	26	463	198	321
314	rno-miR-540-3p	AGGTCAGAGGTCGATCCTGGGC	0.0228832	0	5.05314	33.3884	19.8647	0	0	15.1594	53.6892	15.107	31.3689	19.0406	14.2333	26.3203	0	0	0		rno-miR-540-3p	#NUM!	#NUM!	-1.13913	#NUM!	#NUM!	-0.810269	-1.23008	-0.343168	-0.794504	0.25615	#NUM!	#NUM!	#NUM!	#NUM!	#NUM!								0	0	5	128	28	82
315	mmu-miR-26a-5p_R+3	TTCAAGTAATCCAGGATAGGCTTTT	0.0233634	445.179	472.787	412.359	567.872	496.48	485.291	436.592	392.602	421.376	423.098	600.571	499.663	603.381	476.839	493.534	365.165		mmu-miR-26a-5p_R+3	0.267835	0.234949	0.0823843	0.195056	0.0571301	0.542435	0.277056	0.549169	0.45622	0.0896032	0.209601	0.25925	-0.175351	0.0978331	0.137342								268	184	144	936	781	1106
316	rno-miR-144-3p	TACAGTATAGATGATGTACT	0.0234735	82.3518	121.556	7.04564	5.52324	74.1015	84.3984	206.168	10.9056	7.55348	2.67784	11.107	0	5.46271	56.0987	60.9827	129.974		rno-miR-144-3p	3.3947	3.58241	4.87095	3.94935	0.463973	0.656665	#NUM!	-0.367115	#NUM!	#NUM!	2.99316	3.1136	4.20535	3.43737	0.38556								40	32	68	26	14	7
317	rno-miR-30e-5p_R+1	TGTAAACATCCTTGACTGGAAGC	0.0235343	22484.8	23006.3	14052.1	14204.3	25032.4	22290.4	21696.2	12076.7	13954.2	16125.4	13592.2	14899.8	14120.9	19113.6	30289.9	18050.9		rno-miR-30e-5p_R+1	0.833011	0.665637	0.626655	0.708434	0.0632966	-0.0480085	0.0845084	0.00704132	0.0145137	0.0384363	0.443815	1.10805	0.361286	0.637718	0.236371								13512.5	8451.5	7156	28792	25863.5	42152.5
318	rno-miR-27b-5p_R-1	AGAGCTTAGCTGATTGGTGAACA	0.0236619	9.49838	0	11.2126	18.1384	0	0	0	17.1973	9.17208	7.26841	15.0738	19.4771	19.8644	0	9.92741	18.5677		rno-miR-27b-5p_R-1	#NUM!	#NUM!	#NUM!	#NUM!	#NUM!	0.42692	0.79666	0.825064	0.682881	0.128243	#NUM!	-0.175632	0.727676	#NUM!	#NUM!								0	0	0	41	17	19
319	rno-miR-667-3p_R+1	TGACACCTGCCACCCAGCCCAAG	0.0241402	85.1334	63.9984	160.981	142.069	48.166	31.6494	112.18	195.882	145.135	141.925	164.225	136.34	125.642	44.0775	120.547	90.7755		rno-miR-667-3p_R+1	-1.7408	-2.34664	-0.521073	-1.53617	0.536835	0.0287863	-0.239679	-0.357564	-0.189485	0.114319	-1.86877	-0.417289	-0.826511	-1.03752	0.432086								26	12	37	467	269	371
320	PC-3p-8066_208	GTCGAACTTGACTATCTAG	0.0250574	51.7799	96.1686	4.74084	3.60953	148.203	116.048	24.2551	5.45281	6.47441	2.29529	0	4.86928	5.95932	66.1163	39.7096	49.5139		PC-3p-8066_208	4.96629	4.61343	2.35507	3.97827	0.817963	#NUM!	0.0385678	0.330006	#NUM!	#NUM!	3.80179	3.06628	3.38462	3.41756	0.212963								80	44	8	13	12	6
321	rno-miR-26b-3p	CCTGTTCTCCATTACTTGGCTC	0.0251696	3.78187	8.14071	17.0175	20.1061	9.26268	0	15.1594	21.8112	12.4093	16.8321	22.214	20.2262	17.878	0	11.3456	0		rno-miR-26b-3p	-0.877521	#NUM!	-0.166807	#NUM!	#NUM!	0.384446	0.249206	0.0711591	0.234937	0.0907191	#NUM!	-0.584888	#NUM!	#NUM!	#NUM!								5	0	5	52	23	44
322	rno-miR-31a-3p	TGCTATGCCAACATATTGCCATC	0.0251736	66.6565	730.041	35.541	45.3237	865.135	1155.2	169.786	33.9752	36.6883	35.9595	57.9151	37.8306	40.2254	100.176	70.9101	28.8831		rno-miR-31a-3p	4.60537	5.02252	2.25616	3.96135	0.861057	0.704454	0.0900681	0.178622	0.324381	0.191748	1.49498	0.996506	-0.299258	0.730744	0.534727								467	438	56	81	68	94
323	mmu-miR-216c-5p_L-1_1ss15GA	AAGAATCTCTACAAGTAAGTGT	0.0263705	5.50155	19.7025	3.12849	1.62309	11.1152	23.737	24.2551	2.09723	2.69767	4.59058	0	4.86928	0	0	0	16.5046		mmu-miR-216c-5p_L-1_1ss15GA	1.829	2.9236	2.95475	2.56911	0.370168	#NUM!	0.638241	#NUM!	#NUM!	#NUM!	#NUM!	#NUM!	2.39933	#NUM!	#NUM!								6	9	8	5	5	12
324	rno-miR-7b_R+1	TGGAAGACTTGTGATTTTGTTGTT	0.026476	7800.47	5190.06	11976.1	10110.8	4641.53	4310.03	6618.61	12165.1	14693.1	9070.09	11446.9	7838.11	11047.3	7702.55	5379	10319.9		rno-miR-7b_R+1	-1.36749	-1.47439	-0.855561	-1.23248	0.190969	-0.0651975	-0.611583	-0.116473	-0.264418	0.174213	-0.636753	-1.15475	-0.214736	-0.668746	0.27183								2505.5	1634.17	2183	29002.8	27233	23709.7
325	mmu-miR-486a-3p_R+1	CGGGGCAGCTCAGTACAGGATA	0.0269173	22.9709	23.5668	53.0116	41.0949	26.8618	21.0996	22.7391	53.2697	66.3627	39.4025	44.0313	41.0143	38.239	11.0194	15.6002	42.2931		mmu-miR-486a-3p_R+1	-0.980754	-1.32909	-1.22113	-1.17699	0.10295	-0.267779	-0.370181	-0.471265	-0.369742	0.0587418	-2.26627	-1.76474	-0.325885	-1.4523	0.581517								14.5	8	7.5	127	123	103
326	rno-miR-7a-2-3p	CAACAAGTCCCAGTCTGCCACA	0.0270894	170.97	83.473	44.0159	21.5677	122.267	55.3864	72.7653	39.428	47.479	45.1407	14.2804	25.0955	25.3271	230.405	63.8191	218.686		rno-miR-7a-2-3p	1.47394	0.331508	0.725226	0.843559	0.335058	-1.62399	-0.810594	-0.797342	-1.07731	0.273366	2.38808	0.535963	2.31277	1.7456	0.60521								66	21	24	94	88	118
327	rno-miR-3559-3p_L-1R+1	TGTAGTACTGAGTCTGTCGTGT	0.027102	2.8364	0	9.9886	8.14438	0	0	0	12.5834	12.4093	4.97313	7.14021	6.36752	10.9254	0	8.50921	0		rno-miR-3559-3p_L-1R+1	#NUM!	#NUM!	#NUM!	#NUM!	#NUM!	-0.484316	-0.649551	0.129334	-0.334845	0.23694	#NUM!	-0.231258	#NUM!	#NUM!	#NUM!								0	0	0	30	23	13
328	rno-miR-20a-5p	TAAAGTGCTTATAGTGCAGGTAG	0.0272982	123.534	621.662	246.16	249.216	939.236	601.338	324.412	294.452	203.404	240.623	353.837	176.792	217.019	146.257	141.82	82.5232		rno-miR-20a-5p	1.93189	1.28858	0.398233	1.20624	0.44464	0.523492	-0.477538	-0.181776	-0.0452738	0.296923	-0.751086	-0.795531	-1.57672	-1.04111	0.268112								507	228	107	702	377	629
329	rno-miR-124-5p_R-1	CGTGTTCACAGCGGACCTTGA	0.0273136	147.163	70.4787	174.381	133.645	52.4885	38.6826	120.265	156.454	165.277	201.412	100.227	156.691	144.017	126.89	185.312	129.286		rno-miR-124-5p_R-1	-1.73217	-2.17249	-0.536027	-1.48023	0.488912	-0.798964	-0.154319	-0.276004	-0.409762	0.197746	-0.458665	0.0877122	-0.431671	-0.267541	0.177798								28.3333	14.6667	39.6667	373	306.333	526.5
330	rno-miR-532-5p	CATGCCTTGAGTGTAGGACTGT	0.0282714	36.1907	15.624	135.056	82.9207	18.5254	13.1872	15.1594	205.109	60.4278	139.63	91.236	62.177	95.3491	56.0987	52.4735	0		rno-miR-532-5p	-2.86598	-3.35634	-3.15527	-3.12586	0.142316	-0.56588	-1.1191	-0.502264	-0.729082	0.195873	-1.26752	-1.3639	#NUM!	#NUM!	#NUM!								10	5	5	489	112	365
331	rno-miR-191a-5p	CAACGGAATCCCAAAAGCAGCTG	0.0292595	7761.38	6140.04	20645	18849.3	5811.41	6817.81	5790.9	31417.4	12564.7	17953	24684.5	12800.6	19062.9	8789.46	7727.78	6766.9		rno-miR-191a-5p	-1.82883	-1.59841	-1.83393	-1.75373	0.0776705	0.257812	-0.689583	-0.115028	-0.182266	0.275548	-1.23195	-1.41767	-1.60923	-1.41961	0.108915								3137	2585	1910	74902	23288	46930
332	rno-miR-29b-5p_R+1	CTGGTTTCACATGGTGGCTTAGA	0.0297341	231.283	98.3501	129.092	100.259	70.3964	79.1235	145.531	144.29	113.302	129.684	84.0958	116.863	99.8186	328.578	185.784	179.488		rno-miR-29b-5p_R+1	-0.874825	-0.70622	0.172924	-0.469374	0.324816	-0.618292	-0.143583	-0.371018	-0.377631	0.137077	1.34784	0.525231	0.475489	0.782852	0.282857								38	30	48	344	210	339
333	rno-miR-370-3p	GCCTGCTGGGGTGGAACCTGGT	0.0300422	55.7655	33.3438	332.523	331.971	25.9355	31.6494	42.4464	572.964	205.023	219.583	484.741	249.457	261.713	24.0423	7.09101	136.163		rno-miR-370-3p	-3.68045	-3.39321	-2.96974	-3.3478	0.206418	0.543759	-0.414664	-0.345467	-0.072124	0.308589	-3.78981	-5.55132	-1.28812	-3.54308	1.23685								14	12	14	1366	380	574
334	rno-miR-370-5p_R-3	CAGGTCACGTCTCTGCAGTTA	0.0303228	14.3224	0	30.1303	25.88	0	0	0	21.3918	39.9255	29.0737	14.2804	29.5903	33.7695	12.0211	0	30.9462		rno-miR-370-5p_R-3	#NUM!	#NUM!	#NUM!	#NUM!	#NUM!	-1.07718	-0.0260941	0.164504	-0.312923	0.386068	-1.32564	#NUM!	0.0385463	#NUM!	#NUM!								0	0	0	51	74	76
335	rno-miR-210-3p	CTGTGCGTGTGACAGCGGCTGA	0.0307156	522.454	226.035	1277.44	492.09	227.862	192.534	257.71	2051.09	718.12	1063.1	453.007	464.08	559.183	420.74	554.517	592.104		rno-miR-210-3p	-2.48702	-2.73007	-2.30943	-2.50884	0.121917	-1.49565	-1.46081	-1.19186	-1.38277	0.095984	-1.60225	-1.20395	-1.10933	-1.30518	0.151028								123	73	85	4890	1331	2779
336	rno-miR-153-5p	GTCATTTTTGTGATGTTGCAGCT	0.0311231	43.7398	8.02766	25.9087	17.4231	24.083	0	0	30.2002	22.6604	24.8656	21.4206	10.4877	20.361	36.0634	31.2004	63.9555		rno-miR-153-5p	-0.105425	#NUM!	#NUM!	#NUM!	#NUM!	-0.274438	-1.30474	-0.34763	-0.64227	0.33191	0.477098	0.268127	1.30363	0.682951	0.316148								13	0	0	72	42	65
337	rno-let-7e-3p	CTATACGGCCTCCTAGCTTTCC	0.0312792	237.417	215.177	132.299	144.48	257.503	203.084	184.945	78.4365	159.702	158.757	151.531	125.478	156.432	286.504	184.366	241.38		rno-let-7e-3p	0.960788	0.618275	0.483298	0.687454	0.142113	0.195816	-0.0763685	0.241738	0.120395	0.0992709	1.11476	0.478775	0.867509	0.820347	0.1851								139	77	61	187	296	415
338	rno-miR-204-3p_R-1	GCTGGGAAGGCAAAGGGACGT	0.0315441	36.59	135.318	98.3211	56.5497	144.498	137.147	124.307	157.712	61.5069	75.7445	81.7158	50.1911	37.7424	20.0352	79.4193	10.3154		rno-miR-204-3p_R-1	0.555475	0.480154	0.338338	0.457989	0.0636541	-0.266887	-0.970071	-1.38132	-0.872758	0.325367	-2.29496	-0.308012	-3.2527	-1.95189	0.867193								78	52	41	376	114	198
339	rno-miR-10b-5p_L+2R-2	TACCCTGTAGAACCGAATTTGT	0.0317602	335.504	336	43.4664	82.9559	376.065	295.394	336.539	60.4003	30.2139	39.785	97.5829	34.085	117.2	607.068	156.002	243.443		rno-miR-10b-5p_L+2R-2	3.11301	2.76467	2.9528	2.94349	0.100665	1.16673	-0.350765	1.431	0.748987	0.555143	3.80388	1.84359	2.48561	2.71103	0.577002								203	112	111	144	56	104
340	rno-miR-450b-3p_R+1	ATTGGGGACGCTTCGCATTCAT	0.0333233	3.33921	19.1047	6.75788	8.93344	25.9355	13.1872	18.1913	2.09723	5.93488	12.2415	4.76014	11.6114	10.4288	10.0176	0	0		rno-miR-450b-3p_R+1	1.94029	0.9645	1.42861	1.44446	0.281797	-0.505567	0.780894	0.625931	0.300419	0.405468	0.567896	#NUM!	#NUM!	#NUM!	#NUM!								14	5	6	5	11	32
341	mmu-miR-3535	TGGATATGATGACTGATTACCTGAGA	0.0335459	477.999	1011.96	585.37	691.882	815.116	923.107	1297.65	365.758	824.948	565.406	670.387	681.699	723.561	474.835	358.805	600.356		mmu-miR-3535	0.477656	0.657148	1.14848	0.761094	0.200502	0.195643	0.219786	0.305764	0.240398	0.0334179	-0.301923	-0.70615	0.0364691	-0.323868	0.214656								440	350	428	872	1529	1478
342	rno-miR-19b-3p	TGTGCAAATCCATGCAAAACTGA	0.0348412	97.6217	215.492	184.247	174.933	230.641	179.347	236.487	199.237	165.097	188.405	245.941	134.842	144.017	74.1304	138.275	80.4601		rno-miR-19b-3p	0.32401	-0.0388874	0.360124	0.215083	0.127412	0.416673	-0.450371	-0.3554	-0.129699	0.274558	-1.3135	-0.414101	-1.19529	-0.974298	0.282169								124.5	68	78	475	306	492.5
343	rno-miR-29c-3p_R-1	TAGCACCATTTGAAATCGGTT	0.0356477	4954.63	5330.65	1779.84	2754.84	5230.64	3864.52	6896.78	1179.38	2357.36	1802.79	1901.48	4158.74	2204.29	3494.15	7008.4	4361.35		rno-miR-29c-3p_R-1	1.55524	1.11854	1.95417	1.54265	0.241309	0.0953715	1.2244	0.308561	0.542777	0.346322	0.97319	1.97733	1.29303	1.41452	0.296168								2823.5	1465.25	2274.75	2811.75	4369.25	4712.58
344	rno-miR-429	TAATACTGTCTGGTAATGCCGT	0.0371932	3.33921	3.08756	0	11.9617	9.26268	0	0	0	0	0	13.4871	8.98944	13.4085	10.0176	0	0		rno-miR-429	#DIV/0!	#DIV/0!	#DIV/0!	#DIV/0!	#DIV/0!	#DIV/0!	#DIV/0!	#DIV/0!	#DIV/0!	#DIV/0!	#DIV/0!	#DIV/0!	#DIV/0!	#DIV/0!	#DIV/0!								5	0	0	0	0	0
345	mdo-miR-181b-5p_R+3_2	AACATTCATTGCTGTCGGTGGGTTGT	0.0373931	8.01409	0	34.9976	30.0134	0	0	0	58.7225	18.3442	27.926	41.2546	20.9754	27.8102	24.0423	0	0		mdo-miR-181b-5p_R+3_2	#NUM!	#NUM!	#NUM!	#NUM!	#NUM!	0.237299	-0.738559	-0.331643	-0.277634	0.282997	-0.541681	#NUM!	#NUM!	#NUM!	#NUM!								0	0	0	140	34	73
346	mdo-miR-181b-5p_R+3_1	AACATTCATTGCTGTCGGTGGGTAGT	0.0373931	8.01409	0	34.9976	30.0134	0	0	0	58.7225	18.3442	27.926	41.2546	20.9754	27.8102	24.0423	0	0		mdo-miR-181b-5p_R+3_1	#NUM!	#NUM!	#NUM!	#NUM!	#NUM!	0.237299	-0.738559	-0.331643	-0.277634	0.282997	-0.541681	#NUM!	#NUM!	#NUM!	#NUM!								0	0	0	140	34	73
347	mmu-miR-3968_L-3_1ss14AT	ATCCCACTCCTGACACCA	0.0376583	226.046	863.115	776.574	946.292	1025.38	1118.28	445.687	492.011	914.241	923.471	1267.39	812.421	759.068	171.301	307.75	199.087		mmu-miR-3968_L-3_1ss14AT	0.400962	0.526084	-0.801092	0.0419845	0.423083	0.706662	0.0651036	-0.0328942	0.24629	0.231918	-2.18059	-1.33537	-1.96372	-1.82656	0.25345								553.5	424	147	1173	1694.5	2414
348	rno-miR-1224	GTGAGGACTGGGGAGGTGGAG	0.0376973	492.366	180.488	388.177	214.883	138.94	187.259	215.264	574.223	327.497	262.811	245.941	209.005	189.705	564.994	303.495	608.609		rno-miR-1224	-1.48225	-1.05168	-0.850607	-1.12818	0.186308	-0.658404	-0.893179	-1.03296	-0.861513	0.109277	0.541521	-0.35504	0.648801	0.278427	0.318244								75	71	71	1369	607	687
349	rno-miR-185-5p	TGGAGAGAAAGGCAGTTCCTGA	0.0380277	518.024	400.79	1356.09	996.487	381.623	411.442	409.305	2131.63	806.604	1130.05	1137.67	827.778	1024.01	490.863	433.97	629.239		rno-miR-185-5p	-1.82924	-1.72069	-1.72821	-1.75938	0.0349959	-0.253369	-0.71214	-0.405227	-0.456912	0.134934	-1.46606	-1.64379	-1.10778	-1.40588	0.157633								206	156	135	5082	1495	2954
350	rno-miR-98-3p_R+1	CTATACAACTTACTACTTTCCT	0.038097	121.166	105.727	19.3452	20.2245	138.94	44.8366	133.403	15.1001	22.6604	20.275	18.2472	16.1061	26.3203	86.1515	75.1647	202.182		rno-miR-98-3p_R+1	2.84442	1.2127	2.78574	2.28096	0.534394	-0.084299	-0.264369	0.444203	0.0318449	0.212631	2.1549	1.95808	3.38561	2.49953	0.446667								75	17	44	36	42	53
351	rno-miR-935_L-1	CAGTTACCGCTTCCGCTACCGC	0.0384882	8.45676	3.08756	14.717	18.7067	9.26268	0	0	19.2945	9.17208	15.6845	23.0073	15.7315	17.3813	14.0247	11.3456	0		rno-miR-935_L-1	-0.667985	#NUM!	#NUM!	#NUM!	#NUM!	0.644608	0.0961717	0.240053	0.326944	0.164173	-0.0695205	-0.375352	#NUM!	#NUM!	#NUM!								5	0	0	46	17	41
352	pal-miR-9995-3p	ATCTCGGTGGAACCTCCA	0.0387005	143.85	185.975	64.0438	67.511	233.42	242.645	81.8609	33.9752	84.7069	73.4492	88.856	58.0568	55.6203	130.229	140.402	160.92		pal-miR-9995-3p	1.8658	1.92172	0.354117	1.38054	0.513467	0.472411	-0.141592	-0.203446	0.0424574	0.215717	1.02392	1.13243	1.32922	1.16186	0.0893505								126	92	27	81	157	192
353	rno-miR-674-5p_R+1	GCACTGAGATGGGAGTGGTGTAT	0.0403898	534.072	608.651	1002.55	864.573	633.568	501.115	691.27	1310.77	859.478	837.398	779.87	1058.51	755.344	458.807	448.152	695.258		rno-miR-674-5p_R+1	-0.662102	-1.00046	-0.536351	-0.73297	0.138583	-0.362367	0.0783582	-0.408467	-0.230826	0.155164	-1.12771	-1.16161	-0.528052	-0.939126	0.20577								342	190	228	3125	1593	2189
354	mmu-miR-574-3p	CACGCTCATGCACACACCCACA	0.0408067	19.3474	61.6121	15.4133	21.8363	85.2167	73.8486	25.771	15.1001	15.6465	15.4932	32.131	18.728	14.65	34.0599	8.50921	15.4731		mmu-miR-574-3p	2.46696	2.2604	0.741579	1.82298	0.543979	1.05979	0.281026	-0.0732718	0.422515	0.334651	1.1439	-0.857075	0.00559065	0.0974728	0.579456								46	28	8.5	36	29	40.5
355	rno-miR-101a-3p_R+1	TACAGTACTGTGATAACTGAAG	0.0420312	3780.42	3951.18	6228.08	4748.58	4152.46	3445.83	4255.25	5348.57	6217.59	7118.07	3683.16	5891.46	4671.11	3337.87	5034.62	2968.77		rno-miR-101a-3p_R+1	-0.584821	-0.853937	-0.549542	-0.662767	0.0961261	-0.757844	-0.080163	-0.415021	-0.417676	0.195634	-0.899859	-0.306906	-1.06892	-0.758562	0.231041								2241.5	1306.5	1403.5	12751.5	11524	18607
356	rno-miR-101b-3p_R+1_1ss16GA	TACAGTACTGTGATAACTGAAG	0.0420312	3780.42	3951.18	6228.08	4748.58	4152.46	3445.83	4255.25	5348.57	6217.59	7118.07	3683.16	5891.46	4671.11	3337.87	5034.62	2968.77		rno-miR-101b-3p_R+1_1ss16GA	-0.584821	-0.853937	-0.549542	-0.662767	0.0961261	-0.757844	-0.080163	-0.415021	-0.417676	0.195634	-0.899859	-0.306906	-1.06892	-0.758562	0.231041								2241.5	1306.5	1403.5	12751.5	11524	18607
357	rno-miR-27a-3p_R-1	TTCACAGTGGCTAAGTTCCG	0.0421011	1151.4	2356.15	1646.59	2618.9	2939.05	2331.51	1797.91	2109.82	1207.75	1622.2	3526.07	1923.55	2407.07	1071.89	1314.67	1067.64		rno-miR-27a-3p_R-1	0.835871	0.501783	0.126842	0.488165	0.204793	1.09858	0.224296	0.547799	0.62356	0.255212	-0.619328	-0.324774	-0.625048	-0.52305	0.0991515								1586.5	884	593	5030	2238.5	4240.5
358	dno-miR-374a-5p	TTATAATACAACCTGATAAGTG	0.0433925	10.3415	12.3127	38.8477	49.6744	6.48388	9.23107	21.2232	51.8017	33.1813	31.5602	82.5091	27.5302	38.9839	6.01057	8.50921	16.5046		dno-miR-374a-5p	-2.5829	-2.07326	-0.872188	-1.84278	0.507108	1.08672	-0.496817	0.00504674	0.198317	0.467231	-2.69226	-2.19073	-1.23496	-2.03932	0.427444								3.5	3.5	7	123.5	61.5	82.5
359	cpo-miR-374-5p	TTATAATACAACCTGATAAGTG	0.0433925	10.3415	12.3127	38.8477	49.6744	6.48388	9.23107	21.2232	51.8017	33.1813	31.5602	82.5091	27.5302	38.9839	6.01057	8.50921	16.5046		cpo-miR-374-5p	-2.5829	-2.07326	-0.872188	-1.84278	0.507108	1.08672	-0.496817	0.00504674	0.198317	0.467231	-2.69226	-2.19073	-1.23496	-2.03932	0.427444								3.5	3.5	7	123.5	61.5	82.5
360	rno-miR-296-5p	AGGGCCCCCCCTCAATCCTGT	0.0436323	12.0211	4.39575	46.975	20.8509	0	13.1872	0	70.8865	35.6093	34.4293	17.4539	27.7175	17.3813	36.0634	0	0		rno-miR-296-5p	#NUM!	-1.83275	#NUM!	#NUM!	#NUM!	-1.42835	-0.761099	-1.43435	-1.20793	0.223424	-0.381357	#NUM!	#NUM!	#NUM!	#NUM!								0	5	0	169	66	90
361	rno-miR-31a-5p_R+1	AGGCAAGATGCTGGCATAGCTGT	0.0440468	1147.37	5719.62	1131.43	1176.18	6670.98	8956.78	1531.1	1284.35	1119.53	990.417	1476.44	1083.23	968.886	1109.95	1282.05	1050.11		rno-miR-31a-5p_R+1	2.55975	2.98483	0.436421	1.99367	0.788233	0.38397	-0.0628131	-0.223751	0.0324686	0.181788	-0.0276525	0.180307	-0.107613	0.0150141	0.0858094								3601	3396	505	3062	2075	2589
362	oan-miR-1386	CTCCTGGCTGGCTCGCCA	0.0444813	5.67281	12.4234	21.402	29.6668	24.083	13.1872	0	18.4557	20.5023	25.2482	38.0811	25.0955	25.8237	0	17.0184	0		oan-miR-1386	0.170265	-0.698605	#NUM!	#NUM!	#NUM!	0.831328	0.229682	0.270948	0.443986	0.194037	#NUM!	-0.330652	#NUM!	#NUM!	#NUM!								13	5	0	44	38	66
363	rno-miR-150-5p	TCTCCCAACCCTTGTACCAGTG	0.0462869	1658.22	2153.42	1895.46	3531.34	2041.5	3011.97	1406.8	1767.55	1968.22	1950.61	4845.82	2798.34	2949.86	1769.11	1784.1	1421.46		rno-miR-150-5p	0.107078	0.668158	-0.430136	0.115033	0.317075	1.35419	0.562022	0.638099	0.851438	0.252335	-0.0995235	-0.087354	-0.415173	-0.200683	0.107302								1102	1142	464	4214	3648	5099
364	oan-miR-15a-5p	TAGCAGCACATAATGGTTTGT	0.0480052	547.686	620.643	347.41	280.64	820.674	680.462	360.794	394.699	284.874	362.656	306.236	259.57	276.115	611.075	629.681	402.301		oan-miR-15a-5p	1.24017	0.969877	0.0545395	0.754862	0.35875	-0.181995	-0.420513	-0.331368	-0.311292	0.0695821	0.814711	0.857984	0.211636	0.62811	0.208612								443	258	119	941	528	948
365	rno-miR-323-5p_R-1	AGGTGGTCCGTGGCGCGTTCG	0.0493419	63.6355	25.349	129.051	86.1171	25.9355	50.1115	0	204.69	102.511	79.9525	95.2028	90.6436	72.505	84.148	51.0553	55.7032		rno-miR-323-5p_R-1	-2.31494	-1.36473	#NUM!	#NUM!	#NUM!	-0.438869	-0.509669	-0.831792	-0.593443	0.120914	-0.616944	-1.33781	-1.21211	-1.05562	0.222321								14	19	0	488	190	209
366	mdo-miR-150-5p_2ss21AT23TG	TCTCCCAACCCTTGTACCAGTGG	0.0494136	0	9.24161	15.2966	31.8289	9.26268	18.4621	0	18.8751	11.3302	15.6845	55.535	17.6043	22.3474	0	0	0		mdo-miR-150-5p_2ss21AT23TG	-0.723709	0.271359	#NUM!	#NUM!	#NUM!	1.86019	0.202719	0.546899	0.869935	0.504996	#NUM!	#NUM!	#NUM!	#NUM!	#NUM!								5	7	0	45	21	41
Following miRNAs do not show significant difference (p-value<=0.05).
367	hsa-miR-7977_1ss6AG	TTCCCGGCCAACGCACCA	0.0506103	8.81068	23.2958	39.0104	42.4401	38.9033	15.8247	15.1594	58.3031	26.9767	31.7515	57.1217	31.4631	38.7356	0	9.92741	16.5046		hsa-miR-7977_1ss6AG	-0.00396847	-1.30168	-1.36364	-0.889765	0.443259	0.550179	-0.310201	-0.0102008	0.0765923	0.252133	#NUM!	-1.97437	-1.24099	#NUM!	#NUM!								21	6	5	139	50	83
368	rno-miR-384-5p	TGTAAACAATTCCTAGGCAATGT	0.0511073	5595.26	3802.89	3936.34	4070.43	3028.9	3489.35	4890.43	3125.72	4556.37	4126.93	4071.51	4194.7	3945.07	6030.61	6047.21	4707.95		rno-miR-384-5p	-0.378061	-0.173897	0.313108	-0.0796167	0.205017	0.0487093	0.0917135	0.00319677	0.0478732	0.025556	0.615449	0.619416	0.258245	0.497703	0.119735								1635	1323	1613	7452	8445	10788
369	PC-3p-8263_202	ACTTGAGCAAGTAACATTC	0.0533217	8.58054	28.59	25.2217	24.7216	37.0507	29.0119	19.7073	18.2459	31.0232	26.3958	32.5276	19.2898	22.3474	8.01409	17.7275	0		PC-3p-8263_202	0.554839	0.201984	-0.355935	0.133629	0.26513	0.367003	-0.386821	-0.174553	-0.0647904	0.224424	-1.65405	-0.508672	#NUM!	#NUM!	#NUM!								20	11	6.5	43.5	57.5	69
370	efu-miR-2683_L+1R-4_1ss11GA	TGATTGGAAGACACTCTGCAAC	0.053668	63.4938	32.7714	93.9075	85.8961	24.083	40.8805	33.3508	69.2087	105.209	107.305	54.7416	114.054	88.8932	94.1656	35.455	60.8609		efu-miR-2683_L+1R-4_1ss11GA	-1.96323	-1.19983	-1.49352	-1.55219	0.222318	-0.778603	0.280399	-0.0791683	-0.192457	0.310911	0.00395945	-1.40525	-0.625726	-0.675672	0.40757								13	15.5	11	165	195	280.5
371	rno-miR-184	TGGACGGAGAACTGATAAGGGT	0.0543669	112.811	24381.3	183.855	1906.65	39633.2	32746.6	764.035	124.576	206.642	220.348	2184.9	1625.59	1909.47	70.1233	163.093	105.217		rno-miR-184	7.752	7.47663	2.05507	5.76123	1.85479	3.57093	3.14432	3.37653	3.36393	0.123312	-1.3906	-0.172872	-0.805199	-0.789558	0.351615								21394	12416	252	297	383	576
372	rno-miR-879-3p_R+1	CTTATGGCTTCAAGCTTTCGGT	0.056795	49.7089	12.8524	11.2883	7.33425	14.8203	23.737	0	15.1001	2.69767	16.067	7.93357	7.11664	6.95254	58.1022	76.5829	14.4416		rno-miR-879-3p_R+1																							8	9	0	36	5	42
373	rno-miR-541-5p_R-3	AAGGGATTCTGATGTTGGTCAC	0.058555	1689.42	1279.32	2277.56	2403.89	1148.57	1276.53	1412.86	1669.82	3268.5	1894.38	2341.2	2651.14	2219.35	1719.02	1440.89	1908.35		rno-miR-541-5p_R-3																							620	484	466	3981	6058	4952
374	rno-miR-134-3p_R-2	CTGTGGGCCACCTAGTCACC	0.0588194	50.5265	7.0332	45.0735	33.3063	0	21.0996	0	49.0753	41.0046	45.1407	30.9409	35.2087	33.7695	84.148	46.8006	20.6308		rno-miR-134-3p_R-2																							0	8	0	117	76	118
375	rno-miR-96-5p_R-2	TTTGGCACTAGCACATTTTTG	0.0603143	20040.9	26474.5	32386.8	35130.9	19427.6	21036.3	38959.7	29190.1	32117.9	35852.4	34209.5	32972.5	38210.7	19512.3	17520.5	23090		rno-miR-96-5p_R-2																							10487	7976	12850	69592	59529	93720
376	rno-miR-135b-5p	TATGGCTTTTCATTCCTATGTGA	0.0625269	1191.82	623.434	882.397	714.227	444.609	461.554	964.14	754.165	867.031	1025.99	518.062	877.22	747.398	1204.12	1440.89	930.449		rno-miR-135b-5p																							240	175	318	1798	1607	2682
377	rno-miR-1843b-5p_R-1	ATGGAGGTCTCTGTCTGACTTA	0.0628827	61.0159	25.8338	55.429	51.8601	31.4931	6.59362	39.4145	62.0781	47.2092	56.9997	52.3616	52.813	50.4059	60.1057	40.4187	82.5232		rno-miR-1843b-5p_R-1																							17	2.5	13	148	87.5	149
378	rno-miR-1247-5p_R+1	ACCCGTCCCGTTCGTCCCCGGAT	0.0633008	51.3994	362.344	263.987	255.944	452.019	416.717	218.296	451.325	147.832	192.804	386.365	167.428	214.039	48.0846	52.4735	53.6401		rno-miR-1247-5p_R+1																							244	158	72	1076	274	504
379	rno-miR-139-5p_R+1	TCTACAGTGCACGTGTCTCCAGT	0.0651502	1141.42	1552.09	954.938	1013.52	2061.87	1445.32	1149.08	834.279	1077.99	952.545	1100.39	937.524	1002.66	1081.9	1164.34	1178.02		rno-miR-139-5p_R+1																							1113	548	379	1989	1998	2490
380	rno-miR-30c-2-3p	CTGGGAGAAGGCTGTTTACTCT	0.0677612	23.4796	31.138	90.1541	74.2012	20.3779	18.4621	54.574	150.162	45.3209	74.9794	84.0958	58.0568	80.4508	16.0282	25.5276	28.8831		rno-miR-30c-2-3p																							11	7	18	358	84	196
381	rno-miR-187-3p_R+1	TCGTGTCTTGTGTTGCAGCCGGT	0.0720126	280.289	511.639	214.002	272.558	741.015	530.127	263.774	208.884	239.553	193.569	230.073	307.514	280.088	314.553	258.113	268.2		rno-miR-187-3p_R+1																							400	201	87	498	444	506
382	rno-miR-193a-3p	AACTGGCCTACAAAGTCCCAGT	0.0720638	6.18924	38.9742	8.22845	15.9473	64.8388	36.9243	15.1594	11.3251	6.47441	6.88587	21.4206	17.9789	8.44237	0	0	18.5677		rno-miR-193a-3p																							35	14	5	27	12	18
383	mmu-mir-6240-p5_1ss17GT	TGCCCAGTGCTCTGAATGTC	0.0726208	11.9453	12.7477	38.8598	74.5078	0	38.243	0	40.2669	51.2557	25.0569	128.524	48.3183	46.6813	9.01586	0	26.82		mmu-mir-6240-p5_1ss17GT																							0	14.5	0	96	95	65.5
384	rno-miR-211-3p_L-1	GCAAGGACAGCAAAGGGGG	0.0727774	56.9276	86.1455	42.6148	50.7422	77.8065	89.6733	90.9566	71.7254	25.8976	30.2213	60.2951	54.6858	37.2457	80.1409	41.1278	49.5139		rno-miR-211-3p_L-1																							42	34	30	171	48	79
385	rno-miR-99a-3p_R+1	CAAGCTCGTTTCTATGGGTCTGT	0.0736043	2.8364	0	27.0376	17.0458	0	0	0	52.4308	9.17208	19.51	23.0073	12.735	15.3949	0	8.50921	0		rno-miR-99a-3p_R+1																							0	0	0	125	17	51
386	mmu-miR-3059-5p	TTTCCTCTCTGCCCCATAGGGT	0.0741089	19.1252	0	32.8538	20.0999	0	0	0	51.1725	24.8186	22.5703	30.9409	10.4877	18.8712	0	32.6186	24.757		mmu-miR-3059-5p																							0	0	0	122	46	59
387	bta-miR-4286_R+1	ACCCCACTCCTGGTACCA	0.074978	9.49838	37.3846	33.873	37.5539	59.2812	31.6494	21.2232	27.264	39.9255	34.4293	50.7748	32.5867	29.3	0	9.92741	18.5677		bta-miR-4286_R+1																							32	12	7	65	74	90
388	rno-miR-183-5p_R+1	TATGGCACTGGTAGAATTCACTG	0.0752636	19563.4	31402.3	36385.7	41381.5	21476.5	33682.9	39047.7	24443.3	52113.6	32600.4	36776.9	45328.5	42039	18959.3	16855.3	22875.4		rno-miR-183-5p_R+1																							11593	12771	12879	58275	96590	85219
389	PC-5p-2153_1207	GGTGGCTGTAGCTCAGTTGG	0.0753086	90.9087	66.1784	68.6354	303.3	100.037	71.2111	27.287	2.09723	112.763	91.0464	514.095	266.687	129.119	60.1057	49.6371	162.983		PC-5p-2153_1207																							54	27	9	5	209	238
390	mmu-mir-6240-p5_1ss12TG_2	CGGGTGTTGACGCGATGTGATT	0.0758686	0	4.88442	9.24561	22.9472	5.55761	0	9.09566	8.59866	11.8698	7.26841	43.6346	11.7986	13.4085	0	0	0		mmu-mir-6240-p5_1ss12TG_2																							3	0	3	20.5	22	19
391	mmu-mir-6240-p3_1ss12TG	CGGGTGTTGACGCGATGTGATT	0.0758686	0	4.88442	9.24561	22.9472	5.55761	0	9.09566	8.59866	11.8698	7.26841	43.6346	11.7986	13.4085	0	0	0		mmu-mir-6240-p3_1ss12TG																							3	0	3	20.5	22	19
392	rno-miR-7a-5p_R+1	TGGAAGACTAGTGATTTTGTTGTT	0.0763045	36715.5	17727.1	32486.4	26474.1	13796.8	15976.8	23407.7	20070	46730.4	30658.6	24654.8	24379.6	30388	36357.9	31801.5	41987.1		rno-miR-7a-5p_R+1																							7447.5	6057.67	7720.5	47848.8	86612.5	80143.2
393	hsa-miR-320b_R+1	AAAAGCTGGGTTGAGAGGGCAAA	0.076578	4.12616	8.36246	20.8072	15.7642	9.26268	15.8247	0	30.6196	17.2651	14.5368	19.0406	12.3605	15.8915	0	0	12.3785		hsa-miR-320b_R+1																							5	6	0	73	32	38
394	rno-miR-383-5p_L-1R+2	AGATCAGAAGGTGACTGTGGCT	0.0784065	87.5683	5.05314	208.676	174.235	0	0	15.1594	380.858	87.9441	157.227	241.974	136.714	144.017	154.271	60.9827	47.4508		rno-miR-383-5p_L-1R+2																							0	0	5	908	163	411
395	rno-miR-872-5p	AAGGTTACTTGTTAGTTCAGG	0.0793486	290.408	556.752	476.555	446.206	616.895	619.801	433.56	623.298	316.707	489.662	464.114	393.288	481.215	390.687	268.04	212.497		rno-miR-872-5p																							333	235	143	1486	587	1280
396	rno-miR-181b-1-3p	CTCACTGAACAATGAATGCAA	0.0796455	75.4203	43.4816	97.4044	82.4458	48.166	58.0239	24.2551	76.3393	109.525	106.348	88.856	77.5339	80.9474	96.1691	95.0195	35.0724		rno-miR-181b-1-3p																							26	22	8	182	203	278
397	rno-miR-3099	TAGGCTAGAAAGAGGTTGGGGA	0.0801832	1250.85	576.702	877.474	620.289	353.834	487.928	888.343	1452.96	549.785	629.674	648.966	606.038	605.864	1212.13	1118.96	1421.46		rno-miR-3099																							191	185	293	3464	1019	1646
398	rno-miR-17-1-3p_1ss22GA	ACTGCAGTGAAGGCACTTGTGA	0.0804356	0	4.32259	17.0199	12.3011	12.9678	0	0	31.0391	7.01394	13.0066	13.4871	13.4842	9.9322	0	0	0		rno-miR-17-1-3p_1ss22GA																							7	0	0	74	13	34
399	rno-miR-136-3p_L-1	ATCATCGTCTCAAATGAGTCT	0.080467	493.853	130.002	550.474	524.13	109.3	150.335	130.371	852.735	323.181	475.507	583.911	482.433	506.045	304.536	787.102	389.922		rno-miR-136-3p_L-1																							59	57	43	2033	599	1243
400	pal-miR-9226-5p_L-4	GTCCCTGTTCGGGCGCCA	0.0810914	4.72734	9.55037	17.817	19.5575	10.189	18.4621	0	20.9723	15.6465	16.8321	18.2472	24.5337	15.8915	0	14.182	0		pal-miR-9226-5p_L-4																							5.5	7	0	50	29	44
401	rno-miR-106b-5p_R+1	TAAAGTGCTGACAGTGCAGATA	0.0817711	775.693	1329.21	1013.62	728.216	1633.94	1453.23	900.47	697.54	1236.61	1106.71	660.866	784.329	739.452	753.325	1012.6	561.158		rno-miR-106b-5p_R+1																							882	551	297	1663	2292	2893
402	rno-miR-30c-1-3p	CTGGGAGAGGGTTGTTTACTCC	0.0836755	10.884	18.9162	23.0585	28.6321	14.8203	23.737	18.1913	31.4585	20.5023	17.2147	34.1143	23.9718	27.8102	12.0211	0	20.6308		rno-miR-30c-1-3p																							8	9	6	75	38	45
403	dno-miR-146a-5p	TGAGAACTGAATTCCATGGGTTT	0.0845245	4.00705	19.649	32.3717	52.1539	40.7558	0	18.1913	55.367	17.2651	24.4831	79.3357	26.9683	50.1576	12.0211	0	0		dno-miR-146a-5p																							22	0	6	132	32	64
404	rno-miR-200c-3p_R+2	TAATACTGCCGGGTAATGATGGA	0.0848761	115.036	105.649	118.318	200.464	74.1015	79.1235	163.722	139.466	124.632	90.8552	256.254	164.619	180.518	106.187	78.0011	160.92		rno-miR-200c-3p_R+2																							40	30	54	332.5	231	237.5
405	rno-miR-329-3p	AACACACCCAGCTAACCTTTTT	0.0858924	739.068	465.821	514.542	434.665	474.249	516.94	406.273	281.868	702.473	559.285	377.638	496.292	430.064	581.022	848.084	788.097		rno-miR-329-3p																							256	196	134	672	1302	1462
406	rno-miR-190b-5p_R+1	TGATATGTTTGATATTAGGTTG	0.0882126	53.25	96.4175	97.676	141.808	103.742	97.5856	87.9247	72.1448	72.8371	148.046	86.4759	179.04	159.908	26.0458	78.0011	55.7032		rno-miR-190b-5p_R+1																							56	37	29	172	135	387
407	mmu-mir-6240-p5_1ss19GT	TCTGCCCAGTGCTCTGAATGTC	0.0896169	11.6015	16.5205	27.8737	68.4765	13.894	25.0558	10.6116	35.653	30.7534	17.2147	123.367	43.8235	38.239	9.01586	0	25.7885		mmu-mir-6240-p5_1ss19GT																							7.5	9.5	3.5	85	57	45
408	rno-miR-346	TGTCTGCCTGAGTGCCTGCCTCT	0.0904886	578.666	606.249	850.735	720.779	427.936	593.426	797.386	798.627	933.394	820.183	786.217	665.968	710.152	617.085	433.97	684.943		rno-miR-346																							231	225	263	1904	1730	2144
409	mmu-miR-5106_R-4_1ss1AG	GGGTCTGTAGCTCAGTTGG	0.0906839	6.87693	5.61413	85.8603	519.036	9.26268	0	7.57972	3.14585	140.818	113.617	1067.86	314.443	174.807	0	0	20.6308		mmu-miR-5106_R-4_1ss1AG																							5	0	2.5	7.5	261	297
410	rno-miR-872-3p	TGAACTATTGCAGTAGCCTCCT	0.0948972	184.527	196.823	95.0918	106.345	307.521	155.61	127.339	102.764	77.6929	104.818	124.557	98.1348	96.3423	154.271	219.821	179.488		rno-miR-872-3p																							166	59	42	245	144	274
411	rno-miR-222-3p_R+2	AGCTACATCTGGCTACTGGGTCT	0.0960324	357.422	426.294	664.12	735.748	644.683	361.331	272.87	879.16	538.995	574.205	1015.5	576.448	615.3	402.708	355.969	313.588		rno-miR-222-3p_R+2																							348	137	90	2096	999	1501
412	rno-miR-125a-3p_R-1	ACAGGTGAGGTTCTTGGGAGC	0.0965013	26.5614	0	48.8959	27.8029	0	0	0	78.856	37.2279	30.6038	27.7675	25.8446	29.7966	0	19.8548	59.8293		rno-miR-125a-3p_R-1																							0	0	0	188	69	80
413	rno-miR-29a-3p	TAGCACCATCTGAAATCGGTTA	0.0968406	110030	137496	86245.2	118379	167972	113778	130737	64259.5	101503	92973.4	113843	130633	110659	98407.7	137188	94495.3		rno-miR-29a-3p																							90671.5	43139.2	43120.8	153201	188130	243037
414	rno-miR-299a-5p	TGGTTTACCGTCCCACATACAT	0.097404	27.1424	6.79263	16.223	14.0722	20.3779	0	0	9.64727	21.0418	17.9798	12.6937	17.6043	11.9186	28.0493	36.8732	16.5046		rno-miR-299a-5p																							11	0	0	23	39	47
415	rno-miR-28-3p_R+1	CACTAGATTGTGAGCTCCTGGAA	0.0996687	260.093	152.31	231.128	358.743	122.267	255.833	78.8291	171.134	269.767	252.482	456.974	306.39	312.864	348.613	289.313	142.353		rno-miR-28-3p_R+1																							66	97	26	408	500	660
416	rno-miR-190a-3p	ACTATATATCAAGCATATTCCT	0.103867	23.1322	30.3102	0	1.12368	59.2812	31.6494	0	0	0	0	0	3.37104	0	12.0211	32.6186	24.757		rno-miR-190a-3p																							32	12	0	0	0	0
417	mmu-mir-6240-p5_1ss12TG_1	CGGGTGTTGACGCGATGTGA	0.105515	0	1.85254	2.97655	17.3133	5.55761	0	0	2.93613	3.50697	2.48656	35.7011	6.5548	9.68389	0	0	0		mmu-mir-6240-p5_1ss12TG_1																							3	0	0	7	6.5	6.5
418	rno-miR-3559-5p	TGACAGACTTAGTACTACATGA	0.105799	136.172	280.135	157.91	136.641	363.097	295.394	181.913	85.9866	207.181	180.563	96.7895	180.538	132.595	202.356	154.584	51.577		rno-miR-3559-5p																							196	112	60	205	384	472
419	rno-miR-223-3p_R+1	TGTCAGTTTGTCAAATACCCCA	0.106644	2.36367	82.9971	5.5397	8.23846	159.318	89.6733	0	8.38893	5.93488	2.29529	11.9004	4.86928	7.94576	0	7.09101	0		rno-miR-223-3p_R+1																							86	34	0	20	11	6
420	rno-let-7i-3p	CTGCGCAAGCTACTGCCTTGCT	0.108015	16.8472	4.32259	41.691	21.4143	12.9678	0	0	70.8865	23.2	30.9864	27.7675	17.6043	18.8712	0	34.0368	16.5046		rno-let-7i-3p																							7	0	0	169	43	81
421	rno-miR-153-3p	TTGCATAGTCACAAAAGTGATC	0.108616	374.032	71.622	257.501	174.981	94.4794	87.0358	33.3508	394.28	140.279	237.945	208.653	167.803	148.486	512.902	497.789	111.406		rno-miR-153-3p																							51	33	11	940	260	622
422	mmu-mir-6240-p3_1ss19GT	TCTGCCCAGTGCTCTGAATGTCA	0.114815	0	4.39575	7.57629	25.1281	0	13.1872	0	6.92087	11.6	4.20803	49.9815	13.4842	11.9186	0	0	0		mmu-mir-6240-p3_1ss19GT																							0	5	0	16.5	21.5	11
423	mmu-miR-3082-3p_1ss9AG	CACATGGCGCTCAACTCTGCAG	0.118072	7.98403	0	9.76291	14.5775	0	0	0	2.09723	14.5674	12.6241	23.8007	11.9859	7.94576	14.0247	9.92741	0		mmu-miR-3082-3p_1ss9AG																							0	0	0	5	27	33
424	rno-miR-674-3p_R-1	CACAGCTCCCATCTCAGAACA	0.118322	259.386	360.223	448.875	330.346	353.834	269.02	457.815	384.633	504.464	457.528	330.83	325.493	334.715	376.662	269.458	132.037		rno-miR-674-3p_R-1																							191	102	151	917	935	1196
425	hsa-mir-6516-p3	TGTATGATACTGCAAACAGGA	0.121509	3.30914	0	6.72854	11.0379	0	0	0	12.5834	3.77674	3.82548	14.2804	15.357	3.47627	0	9.92741	0		hsa-mir-6516-p3																							0	0	0	30	7	10
426	PC-5p-33256_35	CCGATATAGTGCTTGGTT	0.122555	8.8209	0	1.40268	4.31669	0	0	0	0	0	4.20803	6.34685	4.12016	2.48305	12.0211	0	14.4416		PC-5p-33256_35																							0	0	0	0	0	11
427	pal-miR-9993b-3p	ATCTCGCTGGGGCCTCCA	0.125075	27.8102	88.6655	71.7994	90.47	122.267	113.41	30.3189	33.9752	85.7859	95.637	84.0958	104.877	82.4372	30.0529	36.8732	16.5046		pal-miR-9993b-3p																							66	43	10	81	159	250
428	rno-miR-24-3p_R+1	TGGCTCAGTTCAGCAGGAACAGT	0.128688	2287.94	3386.1	3666.94	3682.29	4097.81	3407.58	2652.9	4948.21	2998.73	3053.88	4243.67	3389.77	3413.45	2336.11	2492.49	2035.23		rno-miR-24-3p_R+1																							2212	1292	875	11797	5558	7983
429	cgr-miR-1260_1ss9GA	ATCCCACCACTGCCACCA	0.129069	0	6.2954	2.82659	2.1366	8.33641	10.5498	0	3.5653	2.4279	2.48656	3.17343	1.49824	1.73813	0	0	0		cgr-miR-1260_1ss9GA																							4.5	4	0	8.5	4.5	6.5
430	mmu-mir-6240-p5_1ss21GT	TTTCTGCCCAGTGCTCTGAATGTC	0.129088	4.12616	8.16854	11.0509	41.8381	13.894	0	10.6116	13.632	11.8698	7.65096	83.3025	22.099	20.1127	0	0	12.3785		mmu-mir-6240-p5_1ss21GT																							7.5	0	3.5	32.5	22	20
431	mmu-mir-6240-p3_1ss21GT	TTTCTGCCCAGTGCTCTGAATGTC	0.129088	4.12616	8.16854	11.0509	41.8381	13.894	0	10.6116	13.632	11.8698	7.65096	83.3025	22.099	20.1127	0	0	12.3785		mmu-mir-6240-p3_1ss21GT																							7.5	0	3.5	32.5	22	20
432	rno-miR-130b-3p	CAGTGCAATGATGAAAGGGCAT	0.132975	0	17.175	11.4396	13.3422	27.788	23.737	0	14.6806	7.01394	12.6241	18.2472	9.364	12.4152	0	0	0		rno-miR-130b-3p																							15	9	0	35	13	33
433	rno-miR-376c-5p_R+2_1ss19TG	GTGGATATTCCTTCTATGGTTAT	0.134196	9.60586	0	0.63758	0.9364	0	0	0	0	0	1.91274	0	2.8092	0	0	9.21831	19.5993		rno-miR-376c-5p_R+2_1ss19TG																							0	0	0	0	0	5
434	hsa-miR-3064-5p_1ss21AT	TCTGGCTGTTGTGGTGTGCAT	0.134578	12.292	0	4.79398	1.62309	0	0	0	6.71115	2.69767	4.97313	0	4.86928	0	0	14.182	22.6939		hsa-miR-3064-5p_1ss21AT																							0	0	0	16	5	13
435	rno-miR-206-3p	TGGAATGTAAGGAAGTGTGTGG	0.135505	381.951	865.52	85.3685	66.4394	461.282	1798.74	336.539	122.059	93.8789	40.1675	61.0885	97.0111	41.2186	516.909	309.168	319.777		rno-miR-206-3p																							249	682	111	291	174	105
436	rno-miR-544-3p_R+1	ATTCTGCATTTTTAGCAAGCTT	0.136983	7.44551	0	3.01502	2.20107	0	0	0	3.35557	3.77674	1.91274	0	4.12016	2.48305	12.0211	0	10.3154		rno-miR-544-3p_R+1																							0	0	0	8	7	5
437	pal-miR-9226-5p_L-3_1ss4AT	TGTCCCTGTTCGGGCGCCA	0.137171	1.18183	2.19787	4.15123	5.68866	0	6.59362	0	3.35557	4.31627	4.78185	5.5535	5.05656	6.45593	0	3.5455	0		pal-miR-9226-5p_L-3_1ss4AT																							0	2.5	0	8	8	12.5
438	rno-miR-3065-5p_R-1	TCAACAAAATCACTGATGC	0.137242	38.7268	31.2414	8.11288	7.5097	27.788	65.9362	0	8.38893	4.85581	11.0939	12.6937	4.86928	4.9661	30.0529	51.0553	35.0724		rno-miR-3065-5p_R-1																							15	25	0	20	9	29
439	PC-3p-4979_388	AGTCTTACAGTCCTTACCA	0.139833	14.0408	11.7117	29.573	26.2879	16.6728	18.4621	0	13.4223	43.1627	32.134	32.5276	26.9683	19.3678	10.0176	15.6002	16.5046		PC-3p-4979_388																							9	7	0	32	80	84
440	cja-miR-9933_L+3R-2	CTCATCTATCACCCATGACTGATGG	0.140007	27.6923	49.46	0.31879	1.68552	90.7743	0	57.6058	0	0	0.95637	0	5.05656	0	16.0282	11.3456	55.7032		cja-miR-9933_L+3R-2																							49	0	19	0	0	2.5
441	rno-miR-488-3p	TTGAAAGGCTGTTTCTTGGTC	0.141882	453.348	320.126	452.026	475.926	257.503	348.143	354.731	323.813	530.362	501.903	419.686	481.684	526.406	372.655	450.988	536.401		rno-miR-488-3p																							139	132	117	772	983	1312
442	rno-miR-34a-5p_R+1	TGGCAGTGTCTTAGCTGGTTGTT	0.141892	170.486	216.74	309.608	238.095	237.125	258.47	154.626	417.769	256.279	254.777	239.594	209.005	265.686	222.391	190.039	99.0278		rno-miR-34a-5p_R+1																							128	98	51	996	475	666
443	rno-miR-3572_R+1	TTACACTTGCCCTTTTTTCCCCAGT	0.142628	12.1927	15.1021	4.96605	1.5768	24.083	0	21.2232	2.09723	3.2372	9.5637	0	2.24736	2.48305	10.0176	14.182	12.3785		rno-miR-3572_R+1																							13	0	7	5	6	25
444	cfa-let-7a_R+3_1ss12GA	TGAGGTAGTAGATTGTATAGTTTGG	0.143238	7.9727	7.24227	28.1191	37.6948	11.1152	0	10.6116	6.71115	45.3209	32.3253	15.0738	64.9862	33.0246	0	6.38191	17.5362		cfa-let-7a_R+3_1ss12GA																							6	0	3.5	16	84	84.5
445	chi-let-7a-5p_R+3_1ss12GA	TGAGGTAGTAGATTGTATAGTTTGG	0.143238	7.9727	7.24227	28.1191	37.6948	11.1152	0	10.6116	6.71115	45.3209	32.3253	15.0738	64.9862	33.0246	0	6.38191	17.5362		chi-let-7a-5p_R+3_1ss12GA																							6	0	3.5	16	84	84.5
446	rno-miR-190a-5p_R+1	TGATATGTTTGATATATTAGGTT	0.143253	371.748	334.743	236.152	214.903	316.784	329.681	357.763	216.434	185.6	306.421	163.432	254.326	226.951	322.567	538.917	253.759		rno-miR-190a-5p_R+1																							171	125	118	516	344	801
447	rno-miR-199a-5p	CCCAGTGTTCAGACTACCTGTTC	0.143456	136.13	152.39	95.4958	230.374	94.4794	129.235	233.455	122.898	74.4557	89.1337	322.896	197.393	170.834	146.257	72.3283	189.803		rno-miR-199a-5p																							51	49	77	293	138	233
448	rno-miR-9b-5p_R+2	TTCGGTTATCTAGCTTTATGA	0.143836	3.93974	0	1.59981	0.37456	0	0	0	0.699078	2.69767	1.40268	0	1.12368	0	0	4.2546	7.56463		rno-miR-9b-5p_R+2																							0	0	0	1.66667	5	3.66667
449	mml-miR-877-3p_L+1R+2_2	TCCTCTTCTCCCTCCTCCCAGT	0.148427	2.60004	0	6.66047	3.33567	0	0	0	3.5653	11.0604	5.35567	1.98339	2.8092	5.2144	0	7.80011	0		mml-miR-877-3p_L+1R+2_2																							0	0	0	8.5	20.5	14
450	mml-miR-877-3p_L+1R+2_1	TCCTCTTCTCCCTCCTCCCAGA	0.148427	2.60004	0	6.66047	3.33567	0	0	0	3.5653	11.0604	5.35567	1.98339	2.8092	5.2144	0	7.80011	0		mml-miR-877-3p_L+1R+2_1																							0	0	0	8.5	20.5	14
451	rno-miR-448-3p	TTGCATATGTAGGATGTCCCA	0.149339	4.72734	0	10.2878	9.012	0	0	0	4.61391	11.3302	14.9194	4.76014	9.364	12.9119	0	14.182	0		rno-miR-448-3p																							0	0	0	11	21	39
452	rno-miR-380-3p	TATGTAGTATGGTCCACATCT	0.150111	304.251	157.464	208.586	161.033	209.337	187.259	75.7972	139.256	236.316	250.186	122.177	178.665	182.256	372.655	372.987	167.109		rno-miR-380-3p																							113	71	25	332	438	654
453	rno-let-7b-5p	TGAGGTAGTAGGTTGTGTGGTT	0.151115	11306.6	17116.6	21196.1	18680.4	17341.9	15075.4	18932.4	31536.8	17572.5	14478.9	20465.2	18029	17547	12093.8	9652.4	12173.5		rno-let-7b-5p																							9361.17	5715.92	6244.42	75186.6	32569.8	37848.6
454	rno-miR-138-1-3p_L-2R+1	GCTACTTCACAACACCAGGGT	0.152026	9.46889	0	4.70788	4.57478	0	0	0	3.77502	2.69767	7.65096	4.76014	4.49472	4.46949	16.0282	0	12.3785		rno-miR-138-1-3p_L-2R+1																							0	0	0	9	5	20
455	rno-miR-138-5p	AGCTGGTGTTGTGAATCAGGCCG	0.152904	304.354	131.343	498.329	322	177.844	166.159	50.0261	855.671	239.553	399.763	353.044	301.334	311.623	225.396	409.151	278.516		rno-miR-138-5p																							96	63	16.5	2040	444	1045
456	rno-miR-30d-3p	CTTTCAGTCAGATGTTTGCTGC	0.156729	41.2859	6.17512	48.2476	50.3114	18.5254	0	0	52.8503	31.8325	60.06	50.7748	38.5797	61.5796	84.148	39.7096	0		rno-miR-30d-3p																							10	0	0	126	59	157
457	rno-miR-541-3p	AGTGGCGAACACAGAATCCATAC	0.156948	5.34273	0	13.0865	3.15641	0	0	0	22.2307	5.93488	11.0939	0	5.99296	3.47627	16.0282	0	0		rno-miR-541-3p																							0	0	0	53	11	29
458	ssc-mir-1285-p3_1ss19TA	TAGCGAGACCCCGTCTCTA	0.157595	182.424	248.826	127.277	149.384	309.374	300.669	136.435	156.454	101.432	123.946	184.852	171.923	91.3762	206.363	130.475	210.434		ssc-mir-1285-p3_1ss19TA																							167	114	45	373	188	324
459	rno-miR-543-5p	AAGTTGCCCGCGTGTTTTTCG	0.158037	25.3008	8.75822	9.52135	11.6761	11.1152	0	15.1594	7.13059	11.8698	9.5637	11.107	14.9824	8.93898	10.0176	41.1278	24.757		rno-miR-543-5p																							6	0	5	17	22	25
460	rno-mir-6324-p5	TCTGCTGACTGCCTATGGGC	0.158494	45.5196	0	18.9018	13.9291	0	0	0	33.5557	5.93488	17.2147	7.93357	14.9824	18.8712	56.0987	0	80.4601		rno-mir-6324-p5																							0	0	0	80	11	45
461	PC-5p-19047_72	TCAAATCTCGCTGGGGCCTCCA	0.160715	0	14.6533	4.4011	3.28126	16.6728	0	27.287	0	5.93488	7.26841	0	6.36752	3.47627	0	0	0		PC-5p-19047_72																							9	0	9	0	11	19
462	rno-let-7g-3p_R+1	CTGTACAGGCCACTGCCTTGCT	0.167306	4.67489	0	8.26047	9.43512	0	0	0	13.4223	4.85581	6.50332	13.4871	7.86576	6.95254	14.0247	0	0		rno-let-7g-3p_R+1																							0	0	0	32	9	17
463	rno-miR-344a-3p_1ss21TC	TGATCTAGCCAAAGCCTGACCGT	0.16752	111.676	44.544	136.729	101.423	51.871	81.7609	0	144.709	102.511	162.965	94.4095	117.986	91.8728	128.226	175.857	30.9462		rno-miR-344a-3p_1ss21TC																							28	31	0	345	190	426
464	rno-miR-214-3p_R+1	ACAGCAGGCACAGACAGGCAGT	0.168802	5.50155	20.5641	9.16573	22.9866	33.3457	13.1872	15.1594	17.1973	6.47441	3.82548	11.9004	35.2087	21.8508	0	0	16.5046		rno-miR-214-3p_R+1																							18	5	5	41	12	10
465	rno-miR-452-5p_R+1	AACTGTTTGCAGAGGAAACTGAGA	0.169954	3.30914	17.6983	19.5897	24.632	24.083	29.0119	0	15.5195	23.7395	19.51	39.6678	15.357	18.8712	0	9.92741	0		rno-miR-452-5p_R+1																							13	11	0	37	44	51
466	mml-miR-877-3p_L+3R+2	TGTCCTCTTCTCCCTCCTCCCAGT	0.173152	11.6685	16.1473	24.42	14.6492	14.8203	18.4621	15.1594	20.3432	32.6418	20.275	13.8837	14.4206	15.6432	0	20.5639	14.4416		mml-miR-877-3p_L+3R+2																							8	7	5	48.5	60.5	53
467	rno-miR-410-3p	AATATAACACAGATGGCCTGT	0.174214	207.854	64.7391	270.316	195.849	74.1015	68.5737	51.5421	429.094	134.344	247.509	249.907	144.955	192.685	224.395	329.023	70.1447		rno-miR-410-3p																							40	26	17	1023	249	647
468	rno-miR-146b-3p_L+2R-1	GCCCTAGGGACTCAGTTCTGGT	0.174465	32.0366	4.39575	15.6077	21.0319	0	13.1872	0	13.4223	16.186	17.2147	20.6273	23.5973	18.8712	20.0352	14.182	61.8924		rno-miR-146b-3p_L+2R-1																							0	5	0	32	30	45
469	rno-miR-380-5p	ATGGTTGACCATAGAACATGCG	0.176347	119.517	90.9497	171.22	125.086	122.267	108.135	42.4464	102.345	197.469	213.844	102.343	137.838	135.078	96.1691	126.22	136.163		rno-miR-380-5p																							66	41	14	244	366	559
470	rno-miR-1b	TGGAATGTAAAGAAGTATGTAT	0.184143	130.365	192.033	80.1507	105.221	100.037	313.856	162.206	62.917	103.321	74.2143	88.0626	126.789	100.812	155.273	112.038	123.785		rno-miR-1b																							54	119	53.5	150	191.5	194
471	rno-miR-1-3p_1ss17GA	TGGAATGTAAAGAAGTATGTAT	0.184143	130.365	192.033	80.1507	105.221	100.037	313.856	162.206	62.917	103.321	74.2143	88.0626	126.789	100.812	155.273	112.038	123.785		rno-miR-1-3p_1ss17GA																							54	119	53.5	150	191.5	194
472	rno-miR-146b-5p	TGAGAACTGAATTCCATAGGCTGT	0.184688	597.728	1064.24	1480.56	1200.91	1328.27	1258.06	606.377	2234.81	885.915	1320.94	1362.19	832.647	1407.89	835.469	606.99	350.724		rno-miR-146b-5p																							717	477	200	5328	1642	3453
473	rno-miR-376a-3p_R+1	ATCGTAGAGGAAAATCCACGTT	0.187879	64.2916	30.1949	24.5697	25.2927	35.1982	55.3864	0	18.8751	28.0558	26.7784	36.4944	26.9683	12.4152	48.0846	103.529	41.2616		rno-miR-376a-3p_R+1																							19	21	0	45	52	70
474	rno-miR-301a-3p	CAGTGCAATAGTATTGTCAAAGC	0.191001	387.718	188.466	250.712	235.389	294.553	216.271	54.574	253.346	211.497	287.294	200.719	247.21	258.237	480.846	482.188	200.119		rno-miR-301a-3p																							159	82	18	604	392	751
475	rno-miR-30e-3p_1ss22CT	CTTTCAGTCGGATGTTTACAGT	0.192416	4159.53	4928.92	3872.49	3846.35	4513.71	4808.07	5464.98	3050.64	4772.72	3794.11	3587.16	3590.16	4361.72	4469.86	3480.27	4528.46		rno-miR-30e-3p_1ss22CT																							2436.5	1823	1802.5	7273	8846	9918
476	rno-miR-130a-5p_R-1	GCTCTTTTCACATTGTGCTAC	0.193709	3.33921	12.4234	1.99884	0	24.083	13.1872	0	2.93613	0	3.06038	0	0	0	10.0176	0	0		rno-miR-130a-5p_R-1																							13	5	0	7	0	8
477	rno-miR-344g_R-1	AGTCAGGCTCCTGGCAGGAGT	0.196215	7.90803	0	7.39303	4.56768	0	0	0	10.4862	8.63255	3.06038	0	8.24032	5.46271	0	11.3456	12.3785		rno-miR-344g_R-1																							0	0	0	25	16	8
478	efu-miR-182_L+2R-2	GGTTTGGCAATGGTAGAACTCACAC	0.1964	26.4485	27.567	0.63758	0.624267	12.9678	0	69.7334	0	0	1.91274	0	1.8728	0	20.0352	28.364	30.9462		efu-miR-182_L+2R-2																							7	0	23	0	0	5
479	rno-miR-216a-5p	TAATCTCAGCTGGCAACTGTGA	0.207126	31.4866	13.3026	37.5743	34.7486	24.083	15.8247	0	54.9475	11.8698	45.9058	38.8745	34.085	31.2864	32.0564	39.7096	22.6939		rno-miR-216a-5p																							13	6	0	131	22	120
480	PC-3p-5024_382	TTCGGCTGCATTTCTCGGTTGT	0.209517	46.3541	21.236	59.1223	61.5436	42.6083	21.0996	0	27.264	82.0092	68.0936	33.321	82.7778	68.5322	28.0493	55.3099	55.7032		PC-3p-5024_382																							23	8	0	65	152	178
481	rno-miR-466b-2-3p_R-1	ATATACATACACACATACAC	0.210437	6.84345	11.7339	2.4966	0	12.9678	0	22.2338	2.51668	0	4.97313	0	0	0	12.0211	8.50921	0		rno-miR-466b-2-3p_R-1																							7	0	7.33333	6	0	13
482	rno-miR-493-3p_R+1	TGAAGGTCTACTGTGTGCCAGG	0.210623	34.8293	34.2015	33.7269	51.9836	42.6083	44.8366	15.1594	30.2002	38.8465	32.134	53.9483	57.3077	44.6949	20.0352	41.1278	43.3247		rno-miR-493-3p_R+1																							23	17	5	72	72	84
483	rno-miR-140-3p_L-1R+2	ACCACAGGGTAGAACCACGGAC	0.21163	1201.74	916.443	1163.56	795.77	1033.72	915.195	800.418	1690.79	782.324	1017.58	867.932	752.117	767.262	1136	1266.45	1202.78		rno-miR-140-3p_L-1R+2																							558	347	264	4031	1450	2660
484	rno-miR-32-5p_R-1	TATTGCACATTACTAAGTTGC	0.212716	21.273	74.0561	48.1057	40.5806	109.3	76.486	36.3826	64.1753	36.1488	43.993	54.7416	36.7069	30.2932	0	63.8191	0		rno-miR-32-5p_R-1																							59	29	12	153	67	115
485	rno-miR-3084a-3p_L+2R+2	AATTCTGCCAGTCCCCTTCAGACAAA	0.213314	1.26062	10.1428	7.25148	3.45943	17.2903	0	13.1382	9.22783	7.55348	4.97313	0	5.74326	4.63503	0	3.78187	0		rno-miR-3084a-3p_L+2R+2																							9.33333	0	4.33333	22	14	13
486	rno-miR-3594-5p_R-1	CCCAGGGCAGAGCAGTGTGA	0.215251	10.7847	0	7.54537	8.75112	0	0	0	4.19447	10.7907	7.65096	7.93357	12.3605	5.95932	22.0388	0	10.3154		rno-miR-3594-5p_R-1																							0	0	0	10	20	20
487	oan-miR-27b-3p_R+1	TTCACAGTGGCTAAGTTCTGCG	0.220601	32.0763	3.70507	12.5306	19.1373	11.1152	0	0	11.7445	8.63255	17.2147	15.0738	22.4736	19.8644	16.0282	14.182	66.0186		oan-miR-27b-3p_R+1																							6	0	0	28	16	45
488	rno-miR-344b-3p_1ss22TA	GGTATAACCAAAGCCCGACTGA	0.221164	16.1818	0	14.5233	13.8345	0	0	0	16.3584	17.2651	9.94625	15.0738	19.4771	6.95254	0	13.4729	35.0724		rno-miR-344b-3p_1ss22TA																							0	0	0	39	32	26
489	rno-miR-2985	TGTTATAGTATCCCACCTACCC	0.222078	13.7995	10.4595	0.63758	0	0	13.1872	18.1913	0	0	1.91274	0	0	0	30.0529	11.3456	0		rno-miR-2985																							0	5	6	0	0	5
490	rno-miR-15b-3p_R-1	CGAATCATTATTTGCTGCTCT	0.222595	0	37.3645	14.5823	17.67	77.8065	34.2868	0	10.9056	12.9488	19.8925	23.0073	14.6078	15.3949	0	0	0		rno-miR-15b-3p_R-1																							42	13	0	26	24	52
491	rno-miR-448-5p	AACATCCTGCATAGTGCTGCCA	0.222715	8.38076	0	4.11289	2.37221	0	0	0	5.45281	0	6.88587	0	7.11664	0	0	12.7638	12.3785		rno-miR-448-5p																							0	0	0	13	0	18
492	PC-3p-11874_129	CCCACGTCCGGCGCTCCCTCAGA	0.224751	0	3.5372	5.57038	5.09912	0	0	10.6116	4.19447	6.20464	6.31204	5.95018	6.36752	2.97966	0	0	0		PC-3p-11874_129																							0	0	3.5	10	11.5	16.5
493	mmu-miR-335-3p_R-2	TTTTTCATTATTGCTCCTGA	0.225236	25.1752	6.17512	5.421	6.86993	18.5254	0	0	7.13059	3.77674	5.35567	9.52028	7.11664	3.97288	40.0705	35.455	0		mmu-miR-335-3p_R-2																							10	0	0	17	7	14
494	rno-miR-126a-5p	CATTATTACTTTTGGTACGCG	0.225408	2717.82	4185.99	1410.07	2192.22	4612.82	6517.14	1428.02	1987.34	779.627	1463.25	3017.93	1330.44	2228.29	2754.85	3902.89	1495.73		rno-miR-126a-5p																							2490	2471	471	4738	1445	3825
495	rno-mir-344g-p3_1ss22GT	TAGCCAGGGGCTTGACTGCAAT	0.225794	17.0534	0	10.5892	2.45078	0	0	0	13.0028	2.69767	16.067	0	4.86928	2.48305	14.0247	0	37.1354		rno-mir-344g-p3_1ss22GT																							0	0	0	31	5	42
496	mmu-miR-6944-3p	TAACTCTTCCCTTGTGCCCTCAG	0.228688	7.65026	0	4.01403	3.50653	0	0	0	4.19447	5.93488	1.91274	5.5535	0	4.9661	0	8.50921	14.4416		mmu-miR-6944-3p																							0	0	0	10	11	5
497	rno-miR-210-5p	AGCCACTGCCCACAGCACACTG	0.228847	10.7016	7.41015	25.2695	19.2819	22.2304	0	0	39.8474	21.0418	14.9194	23.0073	13.4842	21.3542	0	15.6002	16.5046		rno-miR-210-5p																							12	0	0	95	39	39
498	hsa-miR-211-5p_R+1_1ss18CT	TTCCCTTTGTCATCCTTTGCCTC	0.229561	21.992	31.4299	6.98983	10.9888	38.9033	55.3864	0	9.22783	4.85581	6.88587	14.2804	11.2368	7.44915	23.0405	21.273	21.6623		hsa-miR-211-5p_R+1_1ss18CT																							21	21	0	22	9	18
499	rno-miR-182_R-2	TTTGGCAATGGTAGAACTCACAC	0.233486	121305	176124	187118	207835	103561	165838	258975	135503	235893	189958	193297	202653	227555	117036	104195	142683		rno-miR-182_R-2																							55902	62878	85417	323052	437217	496560
500	rno-miR-551b-3p_L-1	GCGACCCATACTTGGTTTCAGT	0.234334	55.4154	16.8765	12.2009	16.107	0	26.3745	24.2551	7.96949	12.9488	15.6845	10.3136	25.0955	12.9119	98.1727	68.0737	0		rno-miR-551b-3p_L-1																							0	10	8	19	24	41
501	rno-miR-500-3p_R-1	AATGCACCTGGGCAAGGGTTC	0.234541	179.496	164.244	201.394	186.887	187.106	166.159	139.467	182.459	229.302	192.422	177.712	210.128	172.82	176.31	174.439	187.74		rno-miR-500-3p_R-1																							101	63	46	435	425	503
502	rno-miR-374-3p	CTTAGCACGTTGTATTATTATT	0.23575	97.5119	154.192	92.0089	161.219	133.383	89.6733	239.519	57.4642	121.395	97.1672	169.778	158.439	155.439	44.0775	120.547	127.911		rno-miR-374-3p																							72	34	79	137	225	254
503	PC-3p-14046_105	TCTCTCTTCCTCCTCACTGTGG	0.242101	6.87693	0	15.4805	10.8576	0	0	0	28.9418	7.55348	9.94625	10.3136	6.36752	15.8915	0	0	20.6308		PC-3p-14046_105																							0	0	0	69	14	26
504	rno-miR-18a-5p	TAAGGTGCATCTAGTGCAGATAG	0.243658	6.18924	55.2512	14.7803	16.3948	113.005	52.749	0	22.2307	10.2511	11.859	21.4206	13.8587	13.9051	0	0	18.5677		rno-miR-18a-5p																							61	20	0	53	19	31
505	PC-3p-37015_30	CCACGTCCGGCGCTCCCTCAGA	0.248456	1.18183	0	1.18454	2.57498	0	0	0	1.25834	0	2.29529	2.38007	1.12368	4.22118	0	3.5455	0		PC-3p-37015_30																							0	0	0	3	0	6
506	rno-miR-503-3p	GGAGTATTGTTTCCGCTGCCTGG	0.252686	6.27487	20.9533	4.93241	16.3836	25.9355	36.9243	0	9.64727	3.2372	1.91274	23.0073	12.735	13.4085	0	8.50921	10.3154		rno-miR-503-3p																							14	14	0	23	6	5
507	rno-miR-1843b-3p_R+1	TCTGATCGTTCCCCTCCATACA	0.252695	16.0642	12.2349	13.363	4.72761	12.9678	23.737	0	12.5834	15.6465	11.859	0	5.24384	8.93898	14.0247	15.6002	18.5677		rno-miR-1843b-3p_R+1																							7	9	0	30	29	31
508	rno-miR-133a-3p_L-1R+1	TTGGTCCCCTTCAACCAGCTGT	0.253065	43.3002	28.3423	13.1561	21.1702	29.6406	55.3864	0	24.3279	4.04651	11.0939	26.1808	14.9824	22.3474	50.0881	24.1094	55.7032		rno-miR-133a-3p_L-1R+1																							16	21	0	58	7.5	29
509	rno-miR-219a-5p	TGATTGTCCAAACGCAATTCT	0.25376	24.1347	17.5164	37.5364	37.6389	22.2304	0	30.3189	35.2335	34.5302	42.8454	58.7084	24.9082	29.3	28.0493	11.3456	33.0093		rno-miR-219a-5p																							12	0	10	84	64	112
510	PC-5p-40773_27	TGATGTGTTTATATCCAGT	0.256153	11.3251	7.57755	0.978709	0	14.8203	7.91235	0	2.93613	0	0	0	0	0	0	9.21831	24.757		PC-5p-40773_27																							8	3	0	7	0	0
511	mdo-miR-152-3p_R+3	TCAGTGCATGACAGAACTTGGGTTT	0.257103	0	3.08756	4.54439	5.21099	9.26268	0	0	2.09723	8.09301	3.44293	5.5535	4.12016	5.95932	0	0	0		mdo-miR-152-3p_R+3																							5	0	0	5	15	9
512	rno-miR-20b-3p_L+1	TACTGCAGTGTGAGCACTTCTGG	0.261226	92.0705	88.4915	43.4675	33.9418	120.415	145.06	0	40.6863	48.0185	41.6977	30.9409	43.0744	27.8102	64.1128	100.692	111.406		rno-miR-20b-3p_L+1																							65	55	0	97	89	109
513	rno-miR-34c-3p	AATCACTAACCACACAGCCAGG	0.261749	2.8364	42.2314	0.699078	0	105.595	21.0996	0	2.09723	0	0	0	0	0	0	8.50921	0		rno-miR-34c-3p																							57	8	0	5	0	0
514	rno-miR-345-3p_1ss22AT	CCCTGAACTAGGGGTCTGGAGT	0.273953	12.824	20.284	38.6153	25.8579	20.3779	13.1872	27.287	66.692	15.107	34.0468	28.5608	17.2298	31.783	20.0352	18.4366	0		rno-miR-345-3p_1ss22AT																							11	5	9	159	28	89
515	cja-mir-421-p5_1ss12TC	TCCGGTGCACACTGTAGGC	0.27549	2.8364	5.05314	13.5343	17.8882	0	0	15.1594	31.0391	0	9.5637	23.8007	11.9859	17.878	0	8.50921	0		cja-mir-421-p5_1ss12TC																							0	0	5	74	0	25
516	mmu-miR-6540-5p_R-1	CTAAGGCAGGCAGACTTCAGT	0.276409	47.2667	140.445	100.512	86.7156	122.267	250.558	48.5102	84.7282	121.935	94.8719	102.343	67.4208	90.383	66.1163	46.8006	28.8831		mmu-miR-6540-5p_R-1																							66	95	16	202	226	248
517	rno-miR-770-3p_L+1R+4	CGTGGGCCTGACGTGGAGCTGG	0.278082	29.695	40.3371	64.3642	46.19	27.788	65.9362	27.287	93.5366	64.7441	34.8119	63.4685	42.3253	32.7763	22.0388	34.0368	33.0093		rno-miR-770-3p_L+1R+4																							15	25	9	223	120	91
518	mmu-miR-671-5p_R+1	AGGAAGCCCTGGAGGGGCTGGAGG	0.28019	122.259	62.9076	121.979	79.3547	87.0692	50.1115	51.5421	205.948	73.9162	86.0733	94.4095	68.1699	75.4847	162.285	99.2741	105.217		mmu-miR-671-5p_R+1																							47	19	17	491	137	225
519	rno-miR-1306-3p_L-1R+1	ACGTTGGCTCTGGTGGTGATGT	0.283968	6.18924	0	7.34383	8.95174	0	0	0	8.80838	8.63255	4.59058	7.93357	8.98944	9.9322	0	0	18.5677		rno-miR-1306-3p_L-1R+1																							0	0	0	21	16	12
520	ssc-mir-1285-p5_1ss23TC	TCGCGCCTGTGAATAGCCACTGCAC	0.289021	11.4526	0	4.59302	6.24642	0	0	0	7.55004	4.31627	1.91274	11.9004	1.8728	4.9661	24.0423	0	10.3154		ssc-mir-1285-p5_1ss23TC																							0	0	0	18	8	5
521	rno-miR-542-3p_R+2	TGTGACAGATTGATAACTGAAAGT	0.2896	24.4915	95.6921	33.5668	46.4667	113.005	174.072	0	31.8779	36.6883	32.134	42.0479	47.1946	50.1576	44.0775	17.0184	12.3785		rno-miR-542-3p_R+2																							61	66	0	76	68	84
522	rno-miR-494-3p	TGAAACATACACGGGAAACCTCT	0.293465	31.4977	37.4937	19.7846	15.3075	38.9033	55.3864	18.1913	10.9056	23.2	25.2482	16.6605	15.357	13.9051	44.0775	7.09101	43.3247		rno-miR-494-3p																							21	21	6	26	43	66
523	rno-miR-29c-5p	TGACCGATTTCTCCTGGTGTTC	0.298712	688.383	428.002	493.921	480.691	439.051	290.119	554.835	346.882	574.064	560.815	348.284	553.974	539.815	412.726	884.958	767.466		rno-miR-29c-5p																							237	110	183	827	1064	1466
524	rno-miR-325-5p_R-2	CCTAGTAGGTGCTCAGTAAGT	0.307259	969.018	1168.1	1478.24	1319.78	1074.47	1268.61	1161.21	863.221	1991.96	1579.54	1044.85	1396.36	1518.14	1035.82	934.595	936.638		rno-miR-325-5p_R-2																							580	481	383	2058	3692	4129
525	rno-miR-139-3p_R+1	TGGAGACGCGGCCCTGTTGGAGT	0.31192	9.20712	18.0331	31.5607	31.3285	9.26268	44.8366	0	50.3336	27.5162	16.8321	42.0479	29.5903	22.3474	12.0211	15.6002	0		rno-miR-139-3p_R+1																							5	17	0	120	51	44
526	mmu-miR-744-3p_R-1_1ss6GA	CTGTTACCACTAACCTCAACC	0.316172	29.623	24.8257	7.94452	6.19863	29.6406	44.8366	0	7.55004	8.63255	7.65096	7.14021	5.99296	5.46271	12.0211	17.0184	59.8293		mmu-miR-744-3p_R-1_1ss6GA																							16	17	0	18	16	20
527	rno-miR-455-3p_R-1	GCAGTCCACGGGCATATACAC	0.321072	89.4539	90.8555	104.834	48.0011	116.71	113.41	42.4464	97.3116	121.935	95.2545	24.5941	61.8024	57.6067	68.1198	49.6371	150.605		rno-miR-455-3p_R-1																							63	43	14	232	226	249
528	mmu-let-7j_1ss8TG	TGAGGTAGTAGTTTGTGCTGTTAT	0.32124	1086.75	964.293	1486.89	1529.43	813.264	691.012	1388.6	877.902	1986.03	1596.76	1038.5	1880.67	1669.11	1043.84	865.103	1351.32		mmu-let-7j_1ss8TG																							439	262	458	2093	3681	4174
529	PC-3p-22455_59	TCGAACTTGACTATCTAGAGGA	0.324229	2.8364	12.3287	3.35441	10.6619	0	26.3745	10.6116	5.45281	2.69767	1.91274	13.4871	11.0495	7.44915	0	8.50921	0		PC-3p-22455_59																							0	10	3.5	13	5	5
530	rno-let-7f-2-3p_R+1	CTATACAGTCTACTGTCTTTCT	0.326295	27.0446	13.7515	14.7021	14.1873	13.894	19.7809	7.57972	14.2612	16.4558	13.3892	12.6937	12.735	17.133	14.0247	47.5097	19.5993		rno-let-7f-2-3p_R+1																							7.5	7.5	2.5	34	30.5	35
531	mdo-miR-26-5p_R+3	TTCAAGTAATCCAGGATAGGCTGG	0.330574	14.3552	6.48388	4.36827	2.23374	19.4516	0	0	8.80838	1.6186	2.67784	2.77675	2.43464	1.48983	26.0458	5.67281	11.3469		mdo-miR-26-5p_R+3																							10.5	0	0	21	3	7
532	rno-miR-378a-5p	CTCCTGACTCCAGGTCCTGTGT	0.332638	32.1219	28.4366	54.783	55.1544	35.1982	50.1115	0	83.0504	26.9767	54.3218	72.9888	40.8271	51.6474	46.081	25.5276	24.757		rno-miR-378a-5p																							19	19	0	198	50	142
533	rno-let-7a-2-3p	CTGTACAGCCTCCTAGCTTTCC	0.332853	13.6546	17.5309	5.17141	0.99322	31.4931	21.0996	0	2.51668	9.17208	3.82548	0	0	2.97966	10.0176	0	30.9462		rno-let-7a-2-3p																							17	8	0	6	17	10
534	rno-miR-503-5p	TAGCAGCGGGAACAGTACTGCAG	0.33298	16.0806	25.6107	4.50436	3.42797	24.083	52.749	0	2.51668	7.55348	3.44293	5.5535	2.24736	2.48305	34.0599	14.182	0		rno-miR-503-5p																							13	20	0	6	14	9
535	bta-mir-2887-1-p5_1ss18CA	GTCCGGTGCGGAGAGCCATTC	0.338417	8.01409	0	5.03393	15.6104	0	0	0	11.3251	3.77674	0	11.9004	29.9648	4.9661	24.0423	0	0		bta-mir-2887-1-p5_1ss18CA																							0	0	0	27	7	0
536	rno-miR-1843a-3p_R-1	TCTGATCGTTCACCTCCATAC	0.341105	212.33	172.2	249.273	204.737	118.562	176.709	221.328	165.262	314.009	268.549	195.166	204.51	214.535	224.395	181.53	231.065		rno-miR-1843a-3p_R-1																							64	67	73	394	582	702
537	mmu-miR-1251-5p	ACTCTAGCTGCCAAAGGCGCT	0.341898	4.2546	18.1273	6.62957	1.45195	14.8203	39.5617	0	13.0028	0	6.88587	0	1.8728	2.48305	0	12.7638	0		mmu-miR-1251-5p																							8	15	0	31	0	18
538	rno-miR-375-3p	TTTGTTCGTTCGGCTCGCGTGA	0.342197	8558.44	7925.41	9900.19	12631.2	3028.9	12203.5	8543.86	6374.33	13745.7	9580.53	10409.6	14762.9	12721.2	9286.33	8811.29	7577.69		rno-miR-375-3p																							1635	4627	2818	15197	25477	25044
539	rno-miR-32-3p_L-1	CAATTTAGTGTGTGTGATATT	0.343488	0	4.39575	1.33666	6.31584	0	13.1872	0	2.09723	0	1.91274	11.107	3.37104	4.46949	0	0	0		rno-miR-32-3p_L-1																							0	5	0	5	0	5
540	pal-miR-9226-5p_1ss4AT	TCATGTCCCTGTTCGGGCGCCA	0.347352	4.00705	14.098	4.07947	3.59033	27.788	14.506	0	5.87225	2.15814	4.20803	4.36346	2.43464	3.97288	12.0211	0	0		pal-miR-9226-5p_1ss4AT																							15	5.5	0	14	4	11
541	rno-miR-770-5p_R+1	AGCACCACGTGTCTGGGCCACGT	0.365479	4.72734	0	24.6088	8.75618	0	0	0	60.8198	0	13.0066	15.0738	3.7456	7.44915	0	14.182	0		rno-miR-770-5p_R+1																							0	0	0	145	0	34
542	rno-miR-122-5p_R-1	TGGAGTGTGACAATGGTGTTT	0.367791	50.4781	34.0331	18.2633	17.7588	12.9678	52.749	36.3826	7.96949	30.7534	16.067	7.93357	26.9683	18.3746	24.0423	28.364	99.0278		rno-miR-122-5p_R-1																							7	20	12	19	57	42
543	rno-miR-129-2-3p	AAGCCCTTACCCCAAAAAGCAT	0.368298	12845.9	11121.9	10522	7932.15	8205.81	8038.95	17121.1	7168.76	12981.2	11416.2	5886.31	8815.46	9094.67	12266.6	14486.9	11784.3		rno-miR-129-2-3p																							4429.5	3048	5647	17091	24060	29842.5
544	rno-miR-301a-5p_R+1	GCTCTGACTTTATTGCACTACT	0.3708	39.5404	66.5754	48.1013	47.0902	103.742	47.4741	48.5102	38.5891	49.0976	56.6171	39.6678	52.4384	49.1644	52.0916	39.7096	26.82		rno-miR-301a-5p_R+1																							56	18	16	92	91	148
545	rno-miR-339-5p_R-2	TCCCTGTCCTCCAGGAGCTCA	0.371309	60.2889	98.4011	105.725	92.8357	144.498	87.0358	63.6696	129.19	93.8789	94.1068	109.483	75.6611	93.3627	14.0247	82.2557	84.5863		rno-miR-339-5p_R-2																							78	33	21	308	174	246
546	hsa-miR-378g	ACTGGGCTTGGAGTCAGAAG	0.371741	1.4182	0	2.24662	1.22399	0	0	0	3.35557	2.4279	0.95637	0	1.68552	1.98644	0	4.2546	0		hsa-miR-378g																							0	0	0	8	4.5	2.5
547	rno-miR-362-5p_R-2	AATCCTTGGAACCTAGGTGTGA	0.371836	30.449	38.6223	19.6334	17.5816	66.6913	15.8247	33.3508	21.8112	18.3442	18.7449	18.2472	19.1026	15.3949	50.0881	22.6912	18.5677		rno-miR-362-5p_R-2																							36	6	11	52	34	49
548	rno-miR-362-3p	AACACACCTGTTCAAGGATTCA	0.372009	11.2932	26.6836	18.2999	12.4562	42.6083	13.1872	24.2551	30.2002	8.63255	16.067	15.8671	4.12016	17.3813	14.0247	19.8548	0		rno-miR-362-3p																							23	5	8	72	16	42
549	rno-miR-421-3p_R+3	ATCAACAGACATTAATTGGGCGC	0.374844	171.146	112.379	179.96	159.084	146.35	102.861	87.9247	252.507	125.172	162.2	176.125	142.707	158.419	138.243	241.094	134.1		rno-miR-421-3p_R+3																							79	39	29	602	232	424
550	ocu-miR-185-5p_R+3	TGGAGAGAAAGGCAGTTCCTGAAGT	0.375855	4.00705	0	5.77269	5.10927	0	0	0	9.64727	2.69767	4.97313	4.76014	2.62192	7.94576	12.0211	0	0		ocu-miR-185-5p_R+3																							0	0	0	23	5	13
551	mmu-miR-135a-5p_L+1	CTATGGCTTTTTATTCCTATGTGA	0.377566	58.7658	54.9204	22.3564	13.4106	133.383	13.1872	18.1913	13.4223	22.6604	30.9864	3.96678	24.3464	11.9186	42.074	49.6371	84.5863		mmu-miR-135a-5p_L+1																							72	5	6	32	42	81
552	rno-miR-452-3p_R+1	TCAGTCTCATCTGCAAAGAAGT	0.386811	1.65457	0	0.987119	2.17551	0	0	0	1.04862	0	1.91274	1.98339	2.06008	2.48305	0	4.96371	0		rno-miR-452-3p_R+1																							0	0	0	2.5	0	5
553	cpo-miR-452-3p	TCAGTCTCATCTGCAAAGAAGT	0.386811	1.65457	0	0.987119	2.17551	0	0	0	1.04862	0	1.91274	1.98339	2.06008	2.48305	0	4.96371	0		cpo-miR-452-3p																							0	0	0	2.5	0	5
554	mmu-mir-6240-p5_1ss15TG	CGGCGGGTGTTGACGCGA	0.386833	32.627	24.0237	8.55314	20.0109	22.2304	31.6494	18.1913	6.50142	14.5674	4.59058	35.7011	10.675	13.6568	32.0564	4.96371	60.8609		mmu-mir-6240-p5_1ss15TG																							12	12	6	15.5	27	12
555	mmu-mir-6240-p3_1ss15TG	CGGCGGGTGTTGACGCGA	0.386833	32.627	24.0237	8.55314	20.0109	22.2304	31.6494	18.1913	6.50142	14.5674	4.59058	35.7011	10.675	13.6568	32.0564	4.96371	60.8609		mmu-mir-6240-p3_1ss15TG																							12	12	6	15.5	27	12
556	mmu-mir-6236-p3_1ss4CG	AATGAACTAGCCCTGAAA	0.391298	7.39588	0	5.35445	10.2096	0	0	0	6.08198	9.98138	0	21.4206	3.7456	5.46271	17.03	0	5.1577		mmu-mir-6236-p3_1ss4CG																							0	0	0	14.5	18.5	0
557	mmu-miR-574-5p	TGAGTGTGTGTGTGTGAGTGTGT	0.397878	3.43847	11.5443	2.74769	3.63606	24.083	10.5498	0	2.93613	3.77674	1.53019	5.5535	2.87163	2.48305	0	0	10.3154		mmu-miR-574-5p																							13	4	0	7	7	4
558	hsa-miR-574-5p	TGAGTGTGTGTGTGTGAGTGTGT	0.397878	3.43847	11.5443	2.74769	3.63606	24.083	10.5498	0	2.93613	3.77674	1.53019	5.5535	2.87163	2.48305	0	0	10.3154		hsa-miR-574-5p																							13	4	0	7	7	4
559	hsa-miR-7977_R+3_1ss6AG	TTCCCGGCCAACGCACCAAAA	0.399585	1.65457	5.73508	5.88564	6.00041	0	6.59362	10.6116	5.24308	7.82324	4.59058	3.57011	5.24384	9.18728	0	4.96371	0		hsa-miR-7977_R+3_1ss6AG																							0	2.5	3.5	12.5	14.5	12
560	PC-5p-14628_99	TGTGTTTTGTGTATGTACATGT	0.400667	0	4.01383	2.2313	4.98163	12.0415	0	0	1.04862	2.96744	2.67784	5.5535	3.18376	6.20762	0	0	0		PC-5p-14628_99																							6.5	0	0	2.5	5.5	7
561	rno-miR-466c-5p_R+1_1ss18CT	TGTGATGTGTGTATGTATATGT	0.415896	18.4089	35.2573	11.9037	11.1226	48.166	0	57.6058	9.64727	17.2651	8.79861	3.96678	17.9789	11.422	16.0282	0	39.1985		rno-miR-466c-5p_R+1_1ss18CT																							26	0	19	23	32	23
562	rno-miR-10a-5p_R-1	TACCCTGTAGATCCGAATTTGT	0.421964	246.863	157.661	257.085	426.117	161.171	145.06	166.754	294.452	259.516	217.287	618.025	302.27	358.056	635.117	31.2004	74.2709		rno-miR-10a-5p_R-1																							87	55	55	702	481	568
563	rno-miR-181b-2-3p_R-1	CTCACTGGTCAATGAATGCAA	0.42202	10.0139	28.3213	1.53797	4.05782	11.1152	73.8486	0	4.61391	0	0	3.96678	2.24736	5.95932	0	15.6002	14.4416		rno-miR-181b-2-3p_R-1																							6	28	0	11	0	0
564	rno-miR-148a-5p_R-1	AAAGTTCTGAGACACTCTGACT	0.430627	5.20007	11.397	3.73034	1.5768	12.9678	0	21.2232	5.45281	0	5.73822	0	2.24736	2.48305	0	15.6002	0		rno-miR-148a-5p_R-1																							7	0	7	13	0	15
565	tch-let-7a-5p	TAAGGTAGTAGATTGTATAGTT	0.433662	4.81385	0	7.6303	5.0208	0	0	0	2.51668	13.4884	6.88587	0	7.11664	7.94576	0	0	14.4416		tch-let-7a-5p																							0	0	0	6	25	18
566	cgr-miR-1260_R+1	ATCCCACCGCTGCCACCAA	0.437762	9.28342	14.93	6.20286	4.4362	25.0092	19.7809	0	6.08198	7.55348	4.97313	1.98339	4.86928	6.45593	0	11.3456	16.5046		cgr-miR-1260_R+1																							13.5	7.5	0	14.5	14	13
567	rno-miR-505-5p	GGGAGCCAGGAAGTATTGATGTT	0.439263	71.1871	134.148	96.2301	110.099	92.6268	97.5856	212.232	103.184	120.856	64.6506	109.483	145.329	75.4847	42.074	53.8917	117.596		rno-miR-505-5p																							50	37	70	246	224	169
568	rno-miR-6215_R-2_1ss1TA	ATTAGGGTTGCAGAGCCA	0.439876	4.72734	0	5.58681	4.5369	0	0	0	5.87225	3.2372	7.65096	4.76014	6.36752	2.48305	0	14.182	0		rno-miR-6215_R-2_1ss1TA																							0	0	0	14	6	20
569	rno-miR-148b-5p_R+1	GAAGTTCTGTTATACACTCAGGC	0.440378	44.7411	76.4587	41.1293	61.2219	101.89	39.5617	87.9247	35.653	49.0976	38.6374	77.749	46.82	59.0966	0	49.6371	84.5863		rno-miR-148b-5p_R+1																							55	15	29	85	91	101
570	rno-miR-300-5p_L-1R+4	TGAAGAGAGGTTATCCTTTGTGTGT	0.46173	21.3409	3.08756	9.2039	3.81856	9.26268	0	0	5.45281	6.47441	15.6845	0	5.99296	5.46271	54.0951	9.92741	0		rno-miR-300-5p_L-1R+4																							5	0	0	13	12	41
571	mmu-miR-1983	CTCACCTGGAGCATGTTTTCT	0.462169	448.103	428.063	373.083	493.116	266.765	414.08	603.345	324.232	396.018	398.998	526.789	475.317	477.242	450.793	462.334	431.184		mmu-miR-1983																							144	157	199	773	734	1043
572	rno-miR-133b-3p_R-1	TTTGGTCCCCTTCAACCAGCT	0.4625	14.2121	7.41015	2.16882	1.3271	22.2304	0	0	2.09723	1.34884	3.06038	0	1.49824	2.48305	10.0176	32.6186	0		rno-miR-133b-3p_R-1																							12	0	0	5	2.5	8
573	rno-miR-103-2-5p_R+7	AGCTTCTTTACAGTGCTGCCTTGA	0.4795	4.72734	0	5.59377	1.24853	0	0	0	9.22783	7.55348	0	0	3.7456	0	0	14.182	0		rno-miR-103-2-5p_R+7																							0	0	0	22	14	0
574	mmu-miR-3102-5p.2-5p_R-1	GGTGGTGCAGGCAGGAGAGC	0.480188	6.18924	6.17512	15.882	15.8926	18.5254	0	0	29.3613	10.2511	8.03351	23.0073	15.7315	8.93898	0	0	18.5677		mmu-miR-3102-5p.2-5p_R-1																							10	0	0	70	19	21
575	PC-3p-29041_42	ATGGTAATGGTGGTGGTGATGGA	0.480199	4.2546	0	3.83987	0.99322	0	0	0	4.61391	2.69767	4.20803	0	0	2.97966	0	12.7638	0		PC-3p-29041_42																							0	0	0	11	5	11
576	rno-miR-96-3p_L-1R+1	AATCATGTGCAGTGCCAATATT	0.483498	9.04208	6.06377	0.765096	0.998827	0	0	18.1913	0	0	2.29529	0	2.99648	0	20.0352	7.09101	0		rno-miR-96-3p_L-1R+1																							0	0	6	0	0	6
577	PC-5p-10066_158	TTGTCTGTGTGTATGTCCATGT	0.489746	14.6925	0	7.52646	14.6993	0	0	0	3.77502	8.09301	10.7113	11.107	16.1061	16.8847	44.0775	0	0		PC-5p-10066_158																							0	0	0	9	15	28
578	cja-miR-9933_L-2_1ss12AT	CTATCACCCTTGACTGATGGCT	0.493908	0	6.06377	0.31879	0.811547	0	0	18.1913	0	0	0.95637	0	2.43464	0	0	0	0		cja-miR-9933_L-2_1ss12AT																							0	0	6	0	0	2.5
579	hsa-miR-1290_1ss13TG	TGGATTTTTGGAGCAGGGA	0.507947	13.6907	12.5542	0	1.98339	23.1567	14.506	0	0	0	0	5.95018	0	0	41.0722	0	0		hsa-miR-1290_1ss13TG																							12.5	5.5	0	0	0	0
580	rno-miR-30a-3p	CTTTCAGTCGGATGTTTGCAGC	0.510489	1588.84	1777.34	1544.66	1670.73	1601.52	2109.96	1620.54	1483.58	1671.48	1478.93	1695.8	1508.73	1807.66	1384.43	1663.55	1718.55		rno-miR-30a-3p																							864.5	800	534.5	3537	3098	3866
581	mmu-miR-574-3p_R+1	CACGCTCATGCACACACCCACAA	0.514226	0	13.5853	0.738237	3.48508	40.7558	0	0	1.25834	0	0.95637	2.77675	7.67848	0	0	0	0		mmu-miR-574-3p_R+1																							22	0	0	3	0	2.5
582	rno-miR-140-5p	CAGTGGTTTTACCCTATGGTAG	0.514344	254.638	284.909	319.613	208.437	363.097	179.347	312.284	340.171	230.381	388.286	181.679	205.259	238.373	200.352	398.515	165.046		rno-miR-140-5p																							196	68	103	811	427	1015
583	rno-miR-144-5p	GGATATCATCATATACTGTAAGT	0.518406	0	3.08756	3.55455	1.48983	9.26268	0	0	3.35557	5.39534	1.91274	0	0	4.46949	0	0	0		rno-miR-144-5p																							5	0	0	8	10	5
584	mmu-miR-18b-5p	TAAGGTGCATCTAGTGCTGTTAG	0.524012	0	7.41015	0.765096	1.32226	22.2304	0	0	0	0	2.29529	3.96678	0	0	0	0	0		mmu-miR-18b-5p																							12	0	0	0	0	6
585	rno-miR-16-3p_R+1_1ss11TC	ACCAATATTACTGTGCTGCTTT	0.528215	11.2106	4.32259	8.46805	13.1192	12.9678	0	0	12.5834	5.93488	6.88587	21.4206	10.4877	7.44915	18.0317	15.6002	0		rno-miR-16-3p_R+1_1ss11TC																							7	0	0	30	11	18
586	rno-miR-500-5p_R+1	AATCCTTGCTATCTGGGTGCTTAGT	0.535038	3.78187	0	2.50321	0.74912	0	0	0	2.51668	2.69767	2.29529	0	2.24736	0	0	11.3456	0		rno-miR-500-5p_R+1																							0	0	0	6	5	6
587	hsa-miR-4443_R+1	TTGGAGGCGTGGGTTTTT	0.542505	4.81385	0	0.63758	0.99322	0	0	0	0	0	1.91274	0	0	2.97966	0	0	14.4416		hsa-miR-4443_R+1																							0	0	0	0	0	5
588	cpo-miR-154-5p_R+1	TAGGTTATCCGTGTTGCCTTCGT	0.546869	11.9911	4.32259	5.57938	3.1999	12.9678	0	0	4.61391	4.85581	7.26841	0	7.11664	2.48305	26.0458	9.92741	0		cpo-miR-154-5p_R+1																							7	0	0	11	9	19
589	rno-miR-1839-5p	AAGGTAGATAGAACAGGTCTTG	0.547427	1834.55	1935.36	1630.44	1663.16	1921.08	2262.93	1622.06	1299.87	2051.31	1540.14	1477.23	1741.33	1770.91	1837.23	1605.4	2061.02		rno-miR-1839-5p																							1037	858	535	3099	3802	4026
590	hsa-miR-7977_R+4_1ss6AG	TTCCCGGCCAACGCACCAAAAA	0.553751	2.40693	0	2.44346	1.63923	0	0	0	1.25834	3.77674	2.29529	0	2.43464	2.48305	0	0	7.22078		hsa-miR-7977_R+4_1ss6AG																							0	0	0	3	7	6
591	PC-3p-20585_65	GCACTGAGATGGGAGTGGTAA	0.559202	9.50859	3.08756	4.37024	4.5298	9.26268	0	0	2.51668	4.85581	5.73822	0	10.1131	3.47627	12.0211	0	16.5046		PC-3p-20585_65																							5	0	0	6	9	15
592	rno-miR-3583-3p_L-1R+1	CTGACTTCTCTCTTCATGCAGT	0.564188	2.8364	0	0.63758	2.45078	0	0	0	0	0	1.91274	0	4.86928	2.48305	0	8.50921	0		rno-miR-3583-3p_L-1R+1																							0	0	0	0	0	5
593	rno-miR-425-3p_R+1	ATCGGGAATATCGTGTCCGCCC	0.565468	30.3767	27.2437	8.39855	8.32186	68.5439	13.1872	0	13.0028	3.77674	8.41606	7.93357	4.12016	12.9119	66.1163	8.50921	16.5046		rno-miR-425-3p_R+1																							37	5	0	31	7	22
594	rno-miR-201-5p_R+2	CACTCAGTAAGGCATTGTTCTT	0.571148	2.36367	0	0.63758	2.03273	0	0	0	0	0	1.91274	0	2.62192	3.47627	0	7.09101	0		rno-miR-201-5p_R+2																							0	0	0	0	0	5
595	rno-miR-107-5p_R-1	AGCTTCTTTACAGTGTTGCCTTG	0.57122	16.696	0	4.24702	6.59557	0	0	0	5.45281	2.69767	4.59058	3.96678	9.364	6.45593	50.0881	0	0		rno-miR-107-5p_R-1																							0	0	0	13	5	12
596	mmu-miR-574-3p_R-2	CACGCTCATGCACACACCCA	0.572602	0	1.85254	0.738237	1.73713	5.55761	0	0	1.25834	0	0.95637	2.77675	2.43464	0	0	0	0		mmu-miR-574-3p_R-2																							3	0	0	3	0	2.5
597	rno-miR-25-5p_R+1	AGGCGGAGACACGGGCAATTGCT	0.574004	56.3888	46.6674	44.5139	30.9181	68.5439	29.0119	42.4464	47.8169	56.6511	29.0737	36.4944	25.4701	30.7898	26.0458	48.2188	94.9017		rno-miR-25-5p_R+1																							37	11	14	114	105	76
598	rno-miR-449a-5p	TGGCAGTGTATTGTTAGCTGGT	0.577898	2.8364	0	0.63758	0.624267	0	0	0	0	0	1.91274	0	1.8728	0	0	8.50921	0		rno-miR-449a-5p																							0	0	0	0	0	5
599	dno-miR-138-5p_R+1	AGCTGGTGTTGTGAATCAGGCCGG	0.587246	4.67489	0	1.46806	0.793357	0	0	0	4.40419	0	0	2.38007	0	0	14.0247	0	0		dno-miR-138-5p_R+1																							0	0	0	10.5	0	0
600	rno-miR-92b-5p	AGGGACGGGACGCGGTGCAGTGTT	0.587913	8.68194	8.71833	5.39014	0	12.9678	13.1872	0	9.64727	2.69767	3.82548	0	0	0	26.0458	0	0		rno-miR-92b-5p																							7	5	0	23	5	10
601	PC-3p-42993_25	CATAAGTGTAGAGAGTCTGTAGT	0.589731	0	5.55761	1.33666	1.58671	16.6728	0	0	2.09723	0	1.91274	4.76014	0	0	0	0	0		PC-3p-42993_25																							9	0	0	5	0	5
602	bta-miR-339a_R+1	TCCCTGTCCTCCAGGAGCTCACT	0.591288	0	6.17512	5.71897	1.99765	18.5254	0	0	12.164	2.69767	2.29529	0	5.99296	0	0	0	0		bta-miR-339a_R+1																							10	0	0	29	5	6
603	pal-miR-9226-5p_L-3	AGTCCCTGTTCGGGCGCCA	0.591354	0	1.85254	1.15768	1.66453	5.55761	0	0	2.51668	0	0.95637	2.38007	1.12368	1.48983	0	0	0		pal-miR-9226-5p_L-3																							3	0	0	6	0	2.5
604	rno-let-7d-3p	CTATACGACCTGCTGCCTTTCT	0.593489	3341.59	3332.53	2630.69	2794.1	2756.57	2893.28	4347.73	1932.81	3122.28	2836.98	2814.04	2704.32	2863.95	3656.43	2106.03	4262.32		rno-let-7d-3p																							1488	1097	1434	4608	5787	7416
605	rno-miR-100-3p_R+3	CAAGCTTGTGTCTATAGGTATG	0.598224	0	4.32259	0.892612	1.32429	12.9678	0	0	0	0	2.67784	0	0	3.97288	0	0	0		rno-miR-100-3p_R+3																							7	0	0	0	0	7
606	mmu-miR-3968_L-2_1ss14AT	AATCCCACTCCTGACACCA	0.60796	6.18924	15.0609	8.98924	6.92817	24.083	21.0996	0	8.38893	8.63255	9.94625	10.3136	7.4912	2.97966	0	0	18.5677		mmu-miR-3968_L-2_1ss14AT																							13	8	0	20	16	26
607	rno-miR-128-2-5p_R+2	GGGGGCCGATGCACTGTAAGAGA	0.616294	5.50155	0	3.15657	5.05537	0	0	0	4.61391	4.85581	0	10.3136	1.8728	2.97966	0	0	16.5046		rno-miR-128-2-5p_R+2																							0	0	0	11	9	0
608	bta-miR-744_R+2	TGCGGGGCTAGGGCTAACAGCAAG	0.621171	2.36367	0	1.95799	2.70048	0	0	0	2.09723	3.77674	0	0	5.6184	2.48305	0	7.09101	0		bta-miR-744_R+2																							0	0	0	5	7	0
609	rno-miR-19b-1-5p_R+1	AGTTTTGCAGGTTTGCATCCAGC	0.62279	2.36367	0	1.84416	0.827683	0	0	0	0	3.2372	2.29529	0	0	2.48305	0	7.09101	0		rno-miR-19b-1-5p_R+1																							0	0	0	0	6	6
610	rno-miR-141-3p_R+1	TAACACTGTCTGGTAAAGATGGC	0.624876	43.0822	74.5297	56.5243	75.3569	33.3457	65.9362	124.307	70.0476	50.1767	49.3487	127.334	50.5656	48.1712	46.081	21.273	61.8924		rno-miR-141-3p_R+1																							18	25	41	167	93	129
611	bta-miR-11987_L-1R-2_1ss8TA	GAGGAAACTCTGGTGGAG	0.625316	1.6696	0	0.978995	1.48005	0	0	0	1.04862	1.88837	0	2.38007	2.06008	0	5.00881	0	0		bta-miR-11987_L-1R-2_1ss8TA																							0	0	0	2.5	3.5	0
612	rno-miR-101a-5p	TCAGTTATCACAGTGCTGATGC	0.631683	8.01409	0	3.19568	3.77227	0	0	0	4.61391	0	4.97313	0	3.37104	7.94576	24.0423	0	0		rno-miR-101a-5p																							0	0	0	11	0	13
613	rno-miR-3074_R+1	GATATCAGCTCAGTAGGCACCGA	0.63413	4.81385	0	2.16325	2.14994	0	0	0	4.19447	0	2.29529	3.96678	0	2.48305	0	0	14.4416		rno-miR-3074_R+1																							0	0	0	10	0	6
614	bta-mir-1246-p3_1ss4CT	CAATATATTAAATGGATTTT	0.634179	4.67489	3.95617	0	0.49661	0	11.8685	0	0	0	0	0	0	1.48983	14.0247	0	0		bta-mir-1246-p3_1ss4CT																							0	4.5	0	0	0	0
615	PC-3p-47186_22	TCACCCGTCCTCTGGCCCACAGT	0.63422	4.2546	0	1.87793	1.94653	0	0	0	2.93613	2.69767	0	3.96678	1.8728	0	0	12.7638	0		PC-3p-47186_22																							0	0	0	7	5	0
616	mmu-miR-574-3p_R-1	CACGCTCATGCACACACCCAC	0.634863	0	4.83532	2.82159	2.71039	0	14.506	0	1.88751	4.85581	1.72147	4.76014	3.37104	0	0	0	0		mmu-miR-574-3p_R-1																							0	5.5	0	4.5	9	4.5
617	eca-mir-8969-p5_1ss14GT	GGTGGTTCAGTGGTAGAA	0.635055	0	2.19787	1.2729	0.975682	0	6.59362	0	2.09723	0	1.72147	0	1.68552	1.24152	0	0	0		eca-mir-8969-p5_1ss14GT																							0	2.5	0	5	0	4.5
618	eca-mir-8969-p3_1ss14GT	GGTGGTTCAGTGGTAGAA	0.635055	0	2.19787	1.2729	0.975682	0	6.59362	0	2.09723	0	1.72147	0	1.68552	1.24152	0	0	0		eca-mir-8969-p3_1ss14GT																							0	2.5	0	5	0	4.5
619	PC-3p-110406_10	TTAGTTCTTGCTATCCTGCAGT	0.640313	2.36367	0	0.699078	0.827683	0	0	0	2.09723	0	0	0	0	2.48305	0	7.09101	0		PC-3p-110406_10																							0	0	0	5	0	0
620	rno-miR-218a-2-3p_R+1	CATGGTTCTGTCAAGCACCGCGA	0.651864	3.33921	0	1.89649	1.82651	0	0	0	0	3.77674	1.91274	0	2.99648	2.48305	10.0176	0	0		rno-miR-218a-2-3p_R+1																							0	0	0	0	7	5
621	PC-3p-57012_18	TCCCCACGTCCGGCGCTCCCTCT	0.653383	4.00705	1.85254	0.419447	0.49661	5.55761	0	0	1.25834	0	0	0	0	1.48983	12.0211	0	0		PC-3p-57012_18																							3	0	0	3	0	0
622	rno-miR-193b-3p_R+3_1ss10AT	AACTGGCCCTCAAAGTCCCGCT	0.654599	82.6407	73.723	73.3393	58.4301	90.7743	60.6613	69.7334	102.345	62.586	55.0869	74.5755	49.0674	51.6474	96.1691	106.365	45.3878		rno-miR-193b-3p_R+3_1ss10AT																							49	23	23	244	116	144
623	rno-miR-365-5p_R+6	GAGGGACTTTCAGGGGCAGCTGT	0.660354	3.30914	6.15405	0.699078	0.624267	0	18.4621	0	2.09723	0	0	0	1.8728	0	0	9.92741	0		rno-miR-365-5p_R+6																							0	7	0	5	0	0
624	sha-miR-125a_L-3R+2	CTGAGACCCTAACTTGTGAAA	0.663635	5.39236	4.97668	2.2313	2.59597	8.33641	6.59362	0	1.04862	2.96744	2.67784	0	5.05656	2.73135	11.0194	0	5.1577		sha-miR-125a_L-3R+2																							4.5	2.5	0	2.5	5.5	7
625	mmu-mir-466k-p5	TGTGTGTGTGTGTGTGTG	0.668365	3.33921	0	2.17555	1.32226	0	0	0	4.61391	0	1.91274	3.96678	0	0	10.0176	0	0		mmu-mir-466k-p5																							0	0	0	11	0	5
626	PC-3p-36813_30	TAGGCTAGAAAGAGGTTGAAA	0.670084	0	4.39575	1.85902	1.99765	0	13.1872	0	2.51668	0	3.06038	0	5.99296	0	0	0	0		PC-3p-36813_30																							0	5	0	6	0	8
627	rno-miR-215	ATGACCTATGATTTGACAGACA	0.690436	4.2546	0	1.73812	2.38007	0	0	0	2.51668	2.69767	0	7.14021	0	0	0	12.7638	0		rno-miR-215																							0	0	0	6	5	0
628	hsa-miR-141-3p_R+2	TAACACTGTCTGGTAAAGATGGCT	0.69213	0	3.08756	1.60399	1.58671	9.26268	0	0	2.51668	0	2.29529	4.76014	0	0	0	0	0		hsa-miR-141-3p_R+2																							5	0	0	6	0	6
629	mmu-mir-6240-p5_1	CGATGTGATTTCTGCCCAGTGC	0.722876	13.6546	8.33726	6.74269	15.1811	8.33641	0	16.6754	10.2764	5.93488	4.01675	26.5775	5.80568	13.1602	10.0176	0	30.9462		mmu-mir-6240-p5_1																							4.5	0	5.5	24.5	11	10.5
630	mmu-mir-6240-p5_2	TTCTGCCCAGTGCTCTGA	0.722876	13.6546	8.33726	6.74269	15.1811	8.33641	0	16.6754	10.2764	5.93488	4.01675	26.5775	5.80568	13.1602	10.0176	0	30.9462		mmu-mir-6240-p5_2																							4.5	0	5.5	24.5	11	10.5
631	rno-miR-135a-5p	TATGGCTTTTTATTCCTATGTGA	0.730709	8276.64	8194.04	9780.79	9194.61	10233.4	7711.9	6636.8	7103.75	9932.82	12305.8	7351.24	10561.1	9671.48	8298.6	9972.79	6558.53		rno-miR-135a-5p																							5524	2924	2189	16936	18410	32168
632	mdo-miR-204_R+2	TTCCCTTTGTCATCCTATGCCTGG	0.734586	31.0052	53.6607	62.2099	46.0333	70.3964	63.2988	27.287	103.184	17.2651	66.1808	84.0958	21.7245	32.2796	7.01233	12.7638	73.2393		mdo-miR-204_R+2																							38	24	9	246	32	173
633	rno-miR-673-5p_R+1	CTCACAGCTCCGGTCCTTGGAGC	0.739665	7.34625	5.55761	14.4269	5.17108	16.6728	0	0	31.0391	0	12.2415	9.52028	5.99296	0	22.0388	0	0		rno-miR-673-5p_R+1																							9	0	0	74	0	32
634	rno-miR-490-5p	CCATGGATCTCCAGGTGGGT	0.742447	8.73439	10.4977	11.7971	1.5768	31.4931	0	0	28.1029	2.69767	4.59058	0	2.24736	2.48305	12.0211	14.182	0		rno-miR-490-5p																							17	0	0	67	5	12
635	cpo-miR-7-5p_R+1	TGGAAGACTAGTGATTTTGTTGTTC	0.745739	2.75077	6.06377	0.858324	2.91026	0	0	18.1913	0	1.6186	0.95637	2.38007	3.37104	2.97966	0	0	8.25232		cpo-miR-7-5p_R+1																							0	0	6	0	3	2.5
636	rno-miR-26a-5p	TTCAAGTAATCCAGGATAGGCT	0.760288	73786.8	58540.1	74651.4	72507.8	60390.8	58885	56344.6	113890	44391	65672.8	90487.5	54695.9	72339.9	78342.8	83741.3	59276.4		rno-miR-26a-5p																							32599	22326.5	18584	271526	82276.5	171672
637	efu-miR-2683_L+1R-3_1ss11GA	TGATTGGAAGACACTCTGCAACA	0.772637	30.4408	29.9926	36.7324	28.8654	15.7466	40.8805	33.3508	25.3765	37.7674	47.0534	21.4206	32.3995	32.7763	40.0705	23.4003	27.8516		efu-miR-2683_L+1R-3_1ss11GA																							8.5	15.5	11	60.5	70	123
638	cgr-miR-16-5p_R+2	TAGCAGCACGTAAATATTGGCGAT	0.781635	31.8253	38.2987	44.7387	31.1859	14.8203	60.6613	39.4145	41.1058	51.7953	41.3152	28.5608	33.7104	31.2864	50.0881	0	45.3878		cgr-miR-16-5p_R+2																							8	23	13	98	96	108
639	rno-miR-877_R+2	GTAGAGGAGATGGCGCAGGGGA	0.808478	19.0597	16.4821	30.0996	23.3052	0	34.2868	15.1594	46.5586	28.0558	15.6845	19.8339	30.7139	19.3678	50.0881	7.09101	0		rno-miR-877_R+2																							0	13	5	111	52	41
640	mmu-mir-1983-p5_1ss1GA	AAAAGCATGCTCCAGTGGCGC	0.818677	2.8364	4.32259	0.765096	3.03866	12.9678	0	0	0	0	2.29529	4.76014	1.8728	2.48305	0	8.50921	0		mmu-mir-1983-p5_1ss1GA																							7	0	0	0	0	6
641	rno-miR-6329_R-1	AATGTGACTCAGCTATCTGAAC	0.822253	3.78187	3.70507	4.39252	0.827683	11.1152	0	0	6.2917	0	6.88587	0	0	2.48305	0	11.3456	0		rno-miR-6329_R-1																							6	0	0	15	0	18
642	bta-miR-2478_L-1	TATCCCACTTCTGACACCA	0.824719	6.66338	6.15405	4.29018	2.05383	0	18.4621	0	3.35557	3.77674	5.73822	3.17343	1.49824	1.48983	15.0264	4.96371	0		bta-miR-2478_L-1																							0	7	0	8	7	15
643	PC-5p-10515_150	TTGCAAGCAACACTCTGTGGCAGA	0.834338	14.7413	27.1073	21.097	22.4368	25.9355	55.3864	0	27.6835	14.5674	21.0401	19.8339	31.0885	16.3881	0	29.7822	14.4416		PC-5p-10515_150																							14	21	0	66	27	55
644	rno-miR-340-5p	TTATAAAGCAATGAGACTGATT	0.843821	864.205	794.077	923.606	861.875	785.476	696.287	900.47	1098.53	761.822	910.464	899.667	812.421	873.537	621.092	1181.36	790.16		rno-miR-340-5p																							424	264	297	2619	1412	2380
645	rno-miR-493-5p	TTGTACATGGTAGGCTTTCATT	0.880788	291.384	282.155	317.434	326.33	183.401	350.781	312.284	208.046	433.246	311.012	289.575	309.012	380.403	270.476	269.458	334.219		rno-miR-493-5p																							99	133	103	496	803	813
646	hsa-miR-8485_R-3_1ss18GA	CACACACACACACACACA	0.882543	8.76787	9.44889	5.08035	8.04484	0	13.1872	15.1594	10.0667	1.34884	3.82548	10.3136	7.11664	6.70423	0	5.67281	20.6308		hsa-miR-8485_R-3_1ss18GA																							0	5	5	24	2.5	10
647	ssc-miR-206	TGGAATGTAAGGAAGTGTGTGA	0.896211	2.36367	3.70507	4.43521	4.89747	11.1152	0	0	6.2917	7.01394	0	6.34685	4.86928	3.47627	0	7.09101	0		ssc-miR-206																							6	0	0	15	13	0
648	oga-miR-28b_R+3	TCGAGGAGCTCACAGTCTAGTAGT	0.897393	17.7014	16.0531	18.1909	21.9094	9.26268	23.737	15.1594	15.1001	19.9628	19.51	23.0073	24.3464	18.3746	18.0317	0	35.0724		oga-miR-28b_R+3																							5	9	5	36	37	51
649	mmu-miR-1264-3p	CAAATCTTATTTGAGCACCTGT	0.901172	7.86522	4.39575	6.82055	6.99402	0	13.1872	0	8.80838	3.2372	8.41606	5.5535	5.99296	9.43559	0	7.09101	16.5046		mmu-miR-1264-3p																							0	5	0	21	6	22
650	hsa-miR-4454_L-2	ATCCGAGTCACGGCACCA	0.902143	1.71923	1.85254	0.929511	0.686694	5.55761	0	0	1.25834	0	1.53019	0	2.06008	0	0	0	5.1577		hsa-miR-4454_L-2																							3	0	0	3	0	4
651	bta-miR-7_R+1_1ss24TA	TGGAAGACTAGTGATTTTGTTGTAC	0.903909	6.87693	3.08756	5.94998	4.5664	9.26268	0	0	7.55004	6.47441	3.82548	6.34685	4.86928	2.48305	0	0	20.6308		bta-miR-7_R+1_1ss24TA																							5	0	0	18	12	10
652	chi-miR-424-5p_R+2	CAGCAGCAATTCATGTTTTGAAT	0.908883	2.40693	2.19787	1.05088	1.12088	0	6.59362	0	1.04862	0	2.10401	0	1.8728	1.48983	0	0	7.22078		chi-miR-424-5p_R+2																							0	2.5	0	2.5	0	5.5
653	mmu-mir-3968-p3_1ss11AT	ATCCCACTCCTGACACCAT	0.916425	3.38884	2.7788	2.95636	4.41383	8.33641	0	0	1.46806	2.4279	4.97313	5.95018	5.05656	2.23474	5.00881	0	5.1577		mmu-mir-3968-p3_1ss11AT																							4.5	0	0	3.5	4.5	13
654	rno-miR-224-3p	AAATGGTGCCCTAGTGACTACA	0.917936	8.26165	8.7915	4.67273	5.27611	0	26.3745	0	3.35557	3.77674	6.88587	0	10.8622	4.9661	12.0211	12.7638	0		rno-miR-224-3p																							0	10	0	8	7	18
655	mmu-miR-6412_R-2_1ss15AT	TCGAAACCATCCTCTGCTAC	0.927406	2.36367	3.07702	1.47519	3.05126	0	9.23107	0	1.46806	1.6186	1.33892	3.17343	3.7456	2.23474	0	7.09101	0		mmu-miR-6412_R-2_1ss15AT																							0	3.5	0	3.5	3	3.5
656	mmu-mir-182-p3	ACCCGGTGGTTCTAGACTTGC	0.942976	3.33921	7.0744	5.22364	5.66489	0	0	21.2232	4.19447	0	11.4764	9.52028	4.49472	2.97966	10.0176	0	0		mmu-mir-182-p3																							0	0	7	10	0	30
657	rno-miR-27a-5p	AGGGCTTAGCTGCTTGTGAGCA	0.9599	6.01057	8.64517	7.82582	10.0299	25.9355	0	0	6.2917	6.47441	10.7113	10.3136	6.36752	13.4085	18.0317	0	0		rno-miR-27a-5p																							14	0	0	15	12	28
658	mmu-mir-6236-p3_1ss6CG	CGAATGAACTAGCCCTGAAA	0.972427	15.4596	16.9866	14.3032	20.669	16.6728	34.2868	0	29.1515	13.7581	0	43.6346	10.675	7.69745	36.0634	0	10.3154		mmu-mir-6236-p3_1ss6CG																							9	13	0	69.5	25.5	0
659	PC-5p-8934_183	TGTGTTTTGTGTGTGTACATGT	0.974966	7.17115	6.54849	5.21342	5.92885	0	10.5498	9.09566	1.88751	7.82324	5.9295	2.77675	8.80216	6.20762	5.00881	0	16.5046		PC-5p-8934_183																							0	4	3	4.5	14.5	15.5
660	rno-miR-652-5p_L-1R+2	CAACCCTAGGAGGGGGTGCCATTC	0.990525	6.67841	6.06377	5.92538	4.65895	0	0	18.1913	6.71115	6.47441	4.59058	4.76014	5.24384	3.97288	20.0352	0	0		rno-miR-652-5p_L-1R+2																							0	0	6	16	12	12
661	PC-3p-12830_117	TCTGACCCTATGTCCCCCACAGT	0.990542	8.68194	8.02766	7.82326	6.04709	24.083	0	0	4.19447	9.71161	9.5637	5.5535	8.61488	3.97288	26.0458	0	0		PC-3p-12830_117																							13	0	0	10	18	25
[truncated: 7 more columns]
